# Supplementary material for: Vitamin D deficiency during pregnancy and its associated factors among third trimester Malaysian pregnant women
Source: PLoS One. 2019 Jun 24;14(6):e0216439. doi: 10.1371/journal.pone.0216439 (PMC6590777; doi:10.1371/journal.pone.0216439)
Supplement: S1 Dataset — (XLSX) [file pone.0216439.s001.xlsx]

## Sheet: Sheet1
ID_No
Health_Clinics
Age
Ethinicity_0_Malay
Edu_0_tertiary
Income_0_moderate
Working_0_working
Gravidity_0_multigravida
parity_0_nulliparous
Pre_BMI
Pre_BMI_category
Pre_BMI_3grp_0_normal
TOTAL_SEI_DAY_HOUR
TOTAL_BSA_DAY
TOTAL_HOUR_DAY
supplement_0_no
total_vitD_ug
vitD_deficiency_30nmol_L
Serum_25OHD
serum_vitD_category
milk_percentage
cereal_percentage
meat_percentage
fish_percentage
other_percentage
supplement_percentage
cheese_percentage
butter_percentage
icecream_percentage
freshmilk_percentage
milkpowder_percentage
maternal_percentage
condensed_percentage
waffle_percentage
pancake_percentage
cereal3in1_percentage
sausage_percentage
beef_percentage
liver_percentage
pork_percentage
chicken_percentage
prawn_percentage
cmackerel_percentage
csardine_percentage
ctuna_percentage
anchovy_percentage
tongkol_percentage
kembong_percentage
tenggiri_percentage
salmon_percentage
potato_percentage
mushrroom_percentage
soya_percentage
magarine_percentage
egg_percentage
yakult_percentage

## Sheet: Sheet2
ID_No	Health_Clinics	Age	Ethinicity_0_Malay	Edu_0_tertiary	Income_0_moderate	Working_0_working	Gravidity_0_multigravida	parity_0_nulliparous	Pre_BMI	Pre_BMI_category	Pre_BMI_3grp_0_normal	TOTAL_SEI_DAY_HOUR	TOTAL_BSA_DAY	TOTAL_HOUR_DAY	supplement_0_no	total_vitD_ug	vitD_deficiency_30nmol_L	Serum_25OHD	serum_vitD_category	milk_percentage	cereal_percentage	meat_percentage	fish_percentage	other_percentage	supplement_percentage	cheese_percentage	butter_percentage	icecream_percentage	freshmilk_percentage	milkpowder_percentage	maternal_percentage	condensed_percentage	waffle_percentage	pancake_percentage	cereal3in1_percentage	sausage_percentage	beef_percentage	liver_percentage	pork_percentage	chicken_percentage	prawn_percentage	cmackerel_percentage	csardine_percentage	ctuna_percentage	anchovy_percentage	tongkol_percentage	kembong_percentage	tenggiri_percentage	salmon_percentage
KUL001	5	28	0	0	1	1	0	1	23.9	2	0	1.77	7.07	0.32	0	11	1	22	1	58.27	0	1.38	31.36	8.99	0	0	0.12	0.5	57.02	0	0	0.63	0	0	0	0	0.29	0	0	1.09	1.3	0	0	0	0	12.54	17.52	0	0
KUL002	6	25.8	0	0	0	0	0	1	17.5	1	1	2.14	8.57	0.36	0	4.7	0	31	2	13.5	0	8.88	53.17	24.44	0	0	0	0.23	11.74	1.46	0	0.07	0	0	0	0	0	0	0	8.88	0	0	1.3	0	0.82	43.88	7.17	0	0
KUL003	5	25.7	0	0	1	1	0	1	23.4	2	0	28.33	47.5	1.62	0	9.5	1	27	1	16.45	0.02	2.1	76.39	5.04	0	0	0.81	0	14.39	0	0	1.26	0.02	0	0	0	0	0	0	2.1	1.29	0	2.78	0	1.4	62.17	0	8.75	0
KUL004	4	30.9	0	0	0	0	1	0	42.6	4	2	0	0	0	1	17.1	1	29	1	0.24	0	1.64	6.53	3.7	87.89	0	0	0.24	0	0	0	0	0	0	0	0	0	0	0	1.64	0	0	0.72	0	0.13	0	5.67	0	0
KUL005	5	31.3	0	0	0	0	1	0	24	2	0	4.93	4.93	0.43	1	13.4	0	49	2	52.16	0	0.18	0.27	10.16	37.23	0.15	0	0	52.01	0	0	0	0	0	0	0	0.01	0	0	0.17	0.21	0	0	0	0.06	0	0	0	0
KUL007	5	24.9	0	0	0	0	0	0	28.4	3	2	1.57	1.57	0.29	0	2.6	1	22	1	75.54	0.16	3.28	2.41	18.62	0	0	0	0.68	16.28	0	58.59	0	0	0.16	0	0	0	0	0	3.28	0	0	2.41	0	0	0	0	0	0
KUL009	4	27.1	0	0	0	0	1	0	24.1	2	0	0.36	2.14	0.05	1	27.3	1	22	1	16.63	0	0.64	7.72	1.82	73.2	0	0	0	16.63	0	0	0	0	0	0	0.08	0.12	0	0	0.44	4.5	0	0	0	0.16	0	0	3.05	0
KUL010	5	24.9	0	0	1	1	1	0	27.8	3	2	0	0	0	0	7.4	1	22	1	1.48	0	0	94.16	4.35	0	0	0	0.06	0	0	0	1.42	0	0	0	0	0	0	0	0	0.78	0	0	0	0	80.28	13.11	0	0
KUL012	5	33.2	0	0	2	0	1	0	26.1	3	2	0	0	0	1	7.1	1	28	1	0	0	0.56	63.16	6.85	29.43	0	0	0	0	0	0	0	0	0	0	0	0	0	0	0.56	0	0	0	0	0	0	33.92	29.23	0
KUL013	4	30.2	0	1	0	0	0	2	26.3	3	2	0.43	0.86	0.07	1	16.8	1	28	1	25.88	0.31	0.17	12.82	1.33	59.49	0	0	0	25.58	0	0	0.3	0	0	0.31	0	0.03	0	0	0.14	0.94	0	0.37	0	0	0	11.52	0	0
KUL014	6	34.7	0	0	2	0	0	2	24.9	2	0	3.76	14	0.38	0	16.5	1	22	1	76.41	0	0.48	18.82	4.28	0	0.26	0	0	76.15	0	0	0	0	0	0	0	0	0	0	0.48	0.87	0	0	0	0.4	0	17.55	0	0
KUL015	6	23.8	0	1	1	0	0	0	17.1	1	1	0	0	0	0	4.4	1	23	1	0	0.02	4.22	82.51	13.25	0	0	0	0	0	0	0	0	0.02	0	0	0	0.11	0	0	4.11	0	0	0	0	0.25	0	44.18	38.08	0
KUL016	5	36.5	0	0	2	0	0	2	37.7	4	2	0	0	0	0	10.7	0	37	2	66.13	0.03	1.5	30.43	1.91	0	0	0	0.08	66.05	0	0	0	0	0.03	0	0	0	0	0	1.5	0.18	0	0	0	0.1	25.92	4.23	0	0
KUL017	4	31.8	0	0	2	0	0	1	22.2	2	0	1.71	1.71	0.29	0	1.5	0	69	3	1.46	0	10.22	61.13	27.19	0	0	1.46	0	0	0	0	0	0	0	0	0	0.72	0	0	9.49	0	0	4.18	0	0.38	0	0	56.58	0
KUL018	4	35.8	0	1	1	1	0	2	23.4	2	0	12.29	24.57	0.57	1	18	0	32	2	1.92	0	0.44	39.55	2.64	55.44	0	0	0	0	1.89	0	0.03	0	0	0	0	0	0	0	0.44	1.27	0	0	0	0.06	32.86	5.37	0	0
KUL019	5	25.1	0	1	0	0	0	1	27	3	2	1.43	8.57	0.24	0	14.4	0	44	2	46.01	0	0.09	50.08	3.81	0	0.59	0	0.03	45.39	0	0	0	0	0	0	0	0.03	0	0	0.06	2.23	0	0	0	0	41.13	6.72	0	0
KUL020	6	24	0	0	0	0	0	0	38.1	4	2	4.02	5.36	0.54	0	3.6	1	22	1	69.93	0.02	7.84	11.42	10.79	0	0	0	0.12	17.12	0	52.27	0.42	0.02	0	0	0	0.04	0	0	7.81	0	0	7.38	0	4.03	0	0	0	0
KUL022	4	27.2	0	0	0	0	1	0	21.9	2	0	0	0	0	0	0.5	1	23	1	11.15	0	3.2	22.59	63.06	0	8.34	0	0.85	0	0	0	1.96	0	0	0	0	0.46	0	0	2.75	5.63	0	0	8.24	8.72	0	0	0	0
KUL024	6	25.6	0	0	0	0	1	0	21.2	2	0	2.68	5.36	0.36	0	7.7	1	25	1	72.72	0	5.48	13.14	8.66	0	0.26	0	0.56	71.51	0	0	0.39	0	0	0	0	0.02	0	0	5.46	0	0	1.61	0	0.61	0	5.87	5.06	0
KUL026	4	30.6	0	0	2	0	0	2	24.3	2	0	0.25	1.5	0.02	0	4.1	0	30	1	77.59	1.28	2.89	3.15	15.08	0	0	0	0	76.5	0	0	1.09	0	0.02	1.26	0	0	0	0	2.89	2.08	0	0	0	1.07	0	0	0	0
KUL028	5	28.4	0	0	2	0	0	1	20.4	2	0	0	0	0	1	7.3	1	29	1	65.15	0	2.49	15.19	17.17	0	0	0	0.25	48.63	16.27	0	0	0	0	0	0	0.31	0	0	2.18	8.37	0	0.84	0	0.3	0	0	5.68	0
KUL029	4	33.1	0	0	0	0	1	0	27.3	3	2	0	0	0	1	17.3	0	33.84	2	0.08	0.05	0.73	10.39	2.29	86.46	0	0	0.02	0	0	0	0.06	0	0.05	0	0	0.15	0	0	0.58	0	0	0	0	0	0	5.58	4.81	0
KUL030	6	36.3	0	1	0	0	0	1	38.5	4	2	0	0	0	0	20	0	33	2	63.17	0	0.7	35.28	0.84	0	0.05	0	0	63.12	0	0	0	0	0	0	0	0	0	0	0.7	0.72	0	0	0	0.03	29.69	4.85	0	0
KUL031	6	30.6	0	0	2	0	0	1	20.2	2	0	0	0	0	0	4.6	1	23	1	33.41	0	1.49	53.98	11.12	0	0	0	0	33.41	0	0	0	0	0	0	0	0.18	0	0	1.31	0	0	1.34	0	0	0	52.65	0	0
KUL032	4	25.8	0	1	1	0	0	1	18.1	1	1	0	0	0	1	14.1	1	27	1	0.63	0	0.8	59.69	3.38	35.5	0	0	0.06	0	0	0	0.57	0	0	0	0.07	0.16	0	0	0.57	8.73	0	0	0	0.63	42.07	6.87	1.38	0
KUL033	6	25.7	0	1	1	0	0	1	25.5	3	2	3.21	3.21	0.43	1	11.4	1	28	1	3.91	0	3.68	1.91	2.79	87.71	0	0	0	1.26	0	2.35	0.31	0	0	0	0	0	0	0	3.68	0	0	0	0	0.2	0	0	1.71	0
KUL034	4	38.7	0	1	1	1	0	2	19.4	2	0	0.57	0.57	0.14	0	15.4	0	34	2	1.82	0	3.63	89.61	4.94	0	0	0	0	0	0	0	1.82	0	0	0	0	0	0	0	3.63	0	0	0	0	0.15	76.91	12.55	0	0
KUL036	5	30.5	0	1	0	0	0	2	23.2	2	0	2.14	4.29	0.07	0	19.9	1	23	1	0.07	0	3.04	77.14	19.75	0	0	0	0.07	0	0	0	0	0	0	0	0	0.23	0	0	2.81	2.47	0	3.99	0	1.34	59.6	9.73	0	0
KUL037	4	31	0	0	0	0	1	0	17.1	1	1	7.5	7.5	1	0	4.3	1	28	1	22	0	2.51	63.4	12.09	0	0	0	0.43	20.87	0	0	0.7	0	0	0	0	0.12	0.54	0	1.86	3.66	0	0	0	3.61	0	56.13	0	0
KUL038	6	32	0	1	1	0	0	2	23.6	2	0	6.79	11.79	0.9	0	14.3	1	26	1	40.21	0	2.54	47.01	10.24	0	1.19	0	0	17.18	0	21.85	0	0	0	0	0	0.3	0	0	2.24	5.16	0	0	0.11	0.31	41.43	0	0	0
KUL039	4	25.5	0	0	0	0	1	0	23.2	2	0	2.12	12.71	0.17	0	6.7	1	27	1	45.48	0.06	4.27	45.11	5.08	0	1.27	1.15	0.06	40.43	2.55	0	0	0.01	0.04	0	0	0.08	0	0	4.19	2.15	0	0	0	0	0	28.99	0	13.97
KUL040	5	28.2	0	1	0	0	1	0	30.8	4	2	1.79	5.36	0.24	1	18.6	0	53	3	0.75	0	6.05	38.98	0.52	53.7	0	0	0	0	0	0	0.75	0	0	0	0	0.04	0	0	6.01	2.64	0	0	0	0.04	31.82	0	4.48	0
KUL042	5	32.9	0	0	2	0	1	0	25.9	3	2	0	0	0	1	13.9	1	28	1	0.24	0	0.75	3.37	3.27	92.37	0.21	0	0.03	0	0	0	0	0	0	0	0	0.04	0	0	0.72	1.77	0	0	0	1.6	0	0	0	0
KUL043	6	39.1	1	1	1	1	0	1	30.1	4	2	0	0	0	0	2	0	47	2	43.87	0	0.48	48.81	6.84	0	0	0	0	16.41	0	27.46	0	0	0	0	0	0	0	0	0.48	14.72	0	0	0.41	0.53	0	23.16	10	0
KUL044	5	27.8	0	0	0	0	1	0	25.6	3	2	0	0	0	1	15.7	0	37	2	6.18	0	0.89	23.64	5.51	63.77	0.95	0	0.3	4.94	0	0	0	0	0	0	0	0	0	0	0.89	8.63	0	0	0	0	8.84	6.17	0	0
KUL045	6	27.3	0	0	0	1	0	0	19.7	2	0	10.6	45.29	0.76	1	13.1	0	50	3	6.76	0	0.9	15.11	0.87	76.36	0	0	0	0	0	5.96	0.8	0	0	0	0	0.14	0	0	0.76	5.87	0	0	0	0	0	9.24	0	0
KUL051	5	33.1	0	1	0	1	0	2	21.9	2	0	0	0	0	1	11.3	0	38	2	5.74	0	0.35	1.25	4.22	88.44	0	0.34	0.23	0	0	5.17	0	0	0	0	0	0	0	0	0.35	0.25	0	0	0	0	0	1	0	0
KUL052	4	32.1	0	0	0	1	0	2	24	2	0	0	0	0	0	1.1	0	34	2	19.64	0	26.45	24.17	29.74	0	0	0	0	19.64	0	0	0	0	0	0	0	0.25	0	0	26.2	24.17	0	0	0	0	0	0	0	0
KUL053	4	31	0	0	1	1	0	1	35.8	4	2	0	0	0	0	0.2	0	39	2	31.15	0	68.85	0	0	0	17.09	0	0	0	0	0	14.06	0	0	0	0	4.57	0	0	64.28	0	0	0	0	0	0	0	0	0
KUL056	4	29	0	0	2	1	1	0	23.1	2	0	8.21	8.21	0.71	1	15.3	0	33	2	12.35	0	7.33	0.15	14.78	65.4	0	0.08	0	0	0	12.26	0	0	0	0	0	0	0	0	7.33	0	0	0	0	0.15	0	0	0	0
KUL057	5	25.4	0	0	0	0	1	0	20.4	2	0	5.83	35	0.33	1	19.4	0	35	2	26.95	0	0.59	19.17	1.61	51.68	0.05	0	0.24	26.66	0	0	0.01	0	0	0	0	0.07	0	0	0.52	4.45	0	0.32	0	0.12	14.28	0	0	0
KUL058	5	29.9	0	0	2	0	0	1	24.1	2	0	0.86	5.14	0.05	1	7.4	0	32	2	0.06	0	2.84	29.37	9.52	58.22	0	0	0.06	0	0	0	0	0	0	0	0	0.94	0	0	1.9	4.37	0	0	0	0.53	18.77	3.06	2.64	0
KUL060	6	28.2	0	1	0	1	0	2	22.2	2	0	4.29	4.29	0.57	0	2.7	1	22	1	0.25	0	8.37	83.16	8.22	0	0	0.25	0	0	0	0	0	0	0	0	0	1.66	0.85	0	5.85	0	0	0	0	0	0	35.4	0	47.76
KUL068	5	35.2	0	0	0	1	0	2	24.4	2	0	0.36	2.14	0.05	0	4.4	0	31	2	19.7	0.18	3.12	50.68	26.33	0	0	0	1.07	0	18.29	0	0.34	0.08	0.1	0	0	0.26	2.85	0	0	2.63	0	5.67	0	1.02	0	22.21	19.15	0
KUL069	5	37.7	0	1	0	0	0	2	26.9	3	2	0	0	0	0	16.9	0	33	2	75.07	0.66	4.04	13.39	6.84	0	0.47	0	0.22	74.28	0	0	0.1	0	0	0.66	0	0.13	0.59	0	3.31	1.02	0	0.36	0.09	0.07	8.2	1.34	2.3	0
KUL070	5	32.8	0	0	2	0	0	2	22.9	2	0	0	0	0	0	10.5	1	22	1	60.36	0.01	0.36	32.78	6.5	0	0	0.12	0	60.24	0	0	0	0	0.01	0	0	0	0	0	0.36	6.86	0	1.18	0	0.05	0	4.32	3.72	16.65
KUL071	4	31.4	0	1	0	1	0	2	29.2	3	2	15.4	44.07	0.81	0	9.6	0	31	2	55.75	0	1.24	30.9	12.11	0	0.62	0.13	0.05	54.95	0	0	0	0	0	0	0	0	0	0	1.24	1.79	0	0	0	0.46	28.66	0	0	0
KUL072	4	38	0	0	2	0	0	2	21.6	2	0	0.43	0.57	0.11	0	4.3	0	30	1	60.54	0.04	2.12	26.22	11.07	0	0	0	0.2	57.09	0	0	3.25	0.04	0	0	0	0.26	0	0	1.86	12.86	0	2.87	0	0	0	10.49	0	0
KUL073	5	27.3	0	0	2	1	1	0	22	2	0	3.14	9.43	0.14	1	22.4	0	33.84	2	29.91	0	0.62	1.11	1.42	66.94	0	0.11	0.08	28.12	1.6	0	0	0	0	0	0	0	0	0	0.62	0	0	0	0	0.1	0	1.01	0	0
KUL075	5	27.9	0	1	0	1	1	0	19.2	2	0	0.54	3.21	0.07	1	41.4	0	31	2	0.31	0.02	0.6	74.13	0.82	24.13	0	0	0.05	0	0	0	0.25	0.01	0.01	0	0.02	0	0	0	0.58	2.23	0	0.32	0.02	0.04	71.52	0	0	0
KUL076	5	37	0	1	1	0	0	2	24.4	2	0	0.27	1.07	0.04	1	20	0	45	2	24.47	0	0.4	8.6	3.9	62.63	0.43	0	0	24.05	0	0	0	0	0	0	0	0	0	0	0.4	3.7	0	0	0	0.06	0	4.85	0	0
KUL081	5	32	0	0	2	0	0	1	24.2	2	0	1.07	1.07	0.14	1	19.5	1	22	1	0.19	2.87	1.45	38.39	5.72	51.38	0	0	0.19	0	0	0	0	0	0	2.87	0	0.22	0	0	1.23	1.58	0	0	0	2	0	34.81	0	0
KUL084	6	31.1	0	0	2	0	0	1	25.3	3	2	0	0	0	0	5.7	0	33.84	2	3.28	0.03	7.37	64.32	25	0	0.6	0	1.45	0	0	0	1.22	0.03	0	0	0	0.07	0	0	7.31	0	0	4.61	0	1.81	0	25.26	32.65	0
KUL096	6	23.7	0	1	0	0	0	2	29.9	3	2	0	0	0	0	2.9	1	27	1	5.16	0	5.7	67.25	21.88	0	0.34	0	0	0	0	0	4.82	0	0	0	0	0.2	0	0	5.51	23.29	0	9.12	0	1.53	0	33.31	0	0
KUL381	6	31.5	1	0	2	0	0	1	17.7	1	1	0	0	0	1	16.7	0	34	2	0	0	0.56	7.47	2.4	89.57	0	0	0	0	0	0	0	0	0	0	0	0	0	0	0.56	0	0	0	0	0	0	0	7.47	0
SGR001	1	30	0	0	0	1	1	0	21.5	2	0	0	0	0	0	10.4	0	37	2	24.14	0	0.58	71.35	3.92	0	0	0	0.17	23.92	0	0	0.05	0	0	0	0.1	0.1	0	0	0.39	1.66	6.61	0	0	0.3	53.44	9.34	0	0
SGR002	2	38.7	0	1	2	1	0	2	26	3	2	1.07	2.14	0.14	0	6.3	0	36	2	19.41	0.03	0.65	67.62	12.28	0	0.31	0	0.18	8.18	0	10.57	0.16	0.01	0.02	0	0	0.02	0	0	0.63	3.17	0	0	0.13	0.53	43.65	7.13	6.14	6.87
SGR003	2	20.7	1	0	0	0	0	1	20.4	2	0	0	0	0	0	1.8	0	58	3	0	42.6	15.25	0	42.15	0	0	0	0	0	0	0	0	0	0	42.6	0	0	0	0	15.25	0	0	0	0	0	0	0	0	0
SGR004	2	26.7	0	0	0	0	1	0	26.3	3	2	0	0	0	0	7.6	0	39	2	47.38	0.01	2.16	45.38	5.06	0	0.13	0.17	0	47.08	0	0	0	0.01	0	0	0	0.6	0	0	1.57	1.13	0	0.81	0	0	18.13	25.32	0	0
SGR005	2	30.9	0	0	2	0	0	0	34.6	4	2	0	0	0	1	27.3	0	49	2	0.3	1.02	1.06	1.15	4.83	91.64	0	0.01	0.24	0	0	0	0.05	0	0	1.02	0	0.03	0	0	1.03	0	0.63	0.23	0.29	0	0	0	0	0
SGR006	2	27.4	0	0	1	1	1	0	31.5	4	2	1.34	3.21	0.18	0	3.6	0	37	2	19.41	0	2.21	59.74	18.65	0	0	0	0.51	18.9	0	0	0	0	0	0	0	0	0	0	2.21	7.91	0	0	0	2.15	0	26.68	23	0
SGR007	2	26.4	0	0	2	0	1	0	40.4	4	2	0.43	2.57	0.07	0	2.7	1	28	1	14.12	0.04	7.4	54.85	23.59	0	0	0	0	0	12.64	0	1.48	0	0.04	0	0	0	0	0	7.4	18.21	0	0	0	0.83	0	35.81	0	0
SGR008	2	29.4	1	0	2	0	0	1	18.8	2	0	0	0	0	1	10.8	0	65	3	17.49	0.01	1.69	27.9	6.5	46.4	0.09	0	0	0	0	17.4	0	0	0.01	0	0	0	0	1.43	0.26	2.4	0	0.57	0.15	1.24	0	4.19	19.36	0
SGR009	2	34.3	0	0	0	1	0	0	28.5	3	2	0	0	0	0	6	0	37	2	4.95	0	5.84	46.95	42.26	0	4.92	0.02	0	0	0	0	0	0	0	0	0	0.38	0.82	0	4.64	0	0	0	0	0	0	16.04	0	30.91
SGR010	2	34.3	0	0	2	0	0	2	23.7	2	0	1.24	4.71	0.23	0	0.5	0	32	2	23.96	26.09	18.22	1.14	30.58	0	0	0	1.91	0	0	0	22.05	0	0.22	25.87	0	9.41	0	0	8.82	0	0	0	0	1.14	0	0	0	0
SGR011	2	20.1	0	1	0	1	1	0	20.3	2	0	0	0	0	0	2.7	0	43	2	45.84	0	5.97	21.18	27.02	0	0	0	0	45.84	0	0	0	0	0	0	0	0	0	0	5.97	9.64	0	9.88	0	1.66	0	0	0	0
SGR012	2	22.6	0	0	0	1	1	0	21.1	2	0	0.18	1.07	0.02	0	3.1	0	41	2	14.6	3.42	0.09	45.89	36	0	0	0	0.28	0	0	14.16	0.16	0.01	0.03	3.38	0	0.09	0	0	0	0	0	1.99	1.11	0	0	14.61	0	28.18
SGR013	2	27.8	0	0	2	0	0	1	25.5	3	2	0	0	0	1	17.9	0	33	2	15.57	0	0.45	21.69	6.31	55.98	0	0	0.26	15.11	0	0	0.2	0	0	0	0	0	0	0	0.45	2.41	0	0	0	0.31	0	18.97	0	0
SGR014	2	34.7	0	1	1	1	0	2	18.4	1	1	1.88	7.5	0.25	0	1.7	0	31	2	0	0	1.91	21.17	76.92	0	0	0	0	0	0	0	0	0	0	0	1.91	0	0	0	0	0	0	7.49	0	0	0	13.68	0	0
SGR015	2	31	0	0	0	0	1	0	36.5	4	2	0.79	4.71	0.14	1	28.3	0	35	2	11.03	0	0.38	8.73	0.38	79.48	0.07	0	0	9.54	0	1.42	0	0	0	0	0	0.02	0	0	0.35	0	0	0.11	0.06	0.02	0	8.55	0	0
SGR016	2	27.9	0	0	0	0	1	0	25.2	3	2	3.33	5	0.19	0	5.3	1	27	1	24.12	14.84	5.31	49.72	6	0	0	1.71	0.88	0	0	21.34	0.19	0	0	14.84	0	0	0	0	5.31	0	0	10.04	0	2.95	0	36.73	0	0
SGR017	2	37.8	0	0	2	0	1	0	27.5	3	2	0	0	0	1	21.9	1	25	1	42.36	0	0.8	10.13	0.99	45.72	0	0.82	0	41.51	0	0	0.03	0	0	0	0.07	0	0	0	0.73	1.57	0	0	2.19	0.02	6.34	0	0	0
SGR018	2	28.2	0	0	0	0	0	2	24	2	0	0	0	0	0	5.5	0	33.84	2	0	0	5.06	74.82	20.12	0	0	0	0	0	0	0	0	0	0	0	0	0	0	0	5.06	11.12	0	0	0	2.41	0	61.28	0	0
SGR019	2	32.7	0	0	0	0	0	2	26.8	3	2	2.14	4.29	0.36	1	7.9	0	39	2	28.3	0.05	1.85	27.47	10.52	31.8	0	0.49	1.1	26.71	0	0	0	0.05	0	0	0	0.33	0	0	1.53	1.83	0	3.14	0	1.27	0	0	21.23	0
SGR020	2	25.7	0	0	1	1	1	0	22.5	2	0	2.94	17.64	0.21	0	9	0	32	2	47.11	0	2.76	44.93	5.2	0	0	0	0.12	46.54	0	0	0.45	0	0	0	0	0.09	0	0	2.67	7.19	0	0	0	0	0	37.74	0	0
SGR021	2	31.8	0	0	1	1	0	2	19.7	2	0	0	0	0	0	2.5	0	33	2	3.65	0.06	1.57	76.01	18.71	0	0	0	3.65	0	0	0	0	0.06	0	0	0	0	0	0	1.57	0	0	0	0	0	0	76.01	0	0
SGR022	2	30.2	0	1	0	0	1	0	18.6	2	0	4.29	4.29	0.57	0	3.3	0	35	2	11.42	0	8.37	56.22	23.99	0	1.18	0	0.13	0	0	8.01	2.09	0	0	0	0	0	0	0	8.37	6.43	0	3.7	0	4.65	41.43	0	0	0
SGR023	2	28	0	0	0	1	1	0	31.2	4	2	5	5	0.29	0	3.5	0	32	2	50.62	0	2.37	22.39	24.62	0	0	0	1.06	13.75	0	35.81	0	0	0	0	0	0.08	0	0	2.29	17.62	0	0	0	4.78	0	0	0	0
SGR024	1	29.8	0	0	0	0	0	1	21.8	2	0	0.26	0.79	0.05	0	53.3	0	32	2	0.09	0.01	0.31	96.31	3.29	0	0.08	0	0.01	0	0	0	0	0.01	0	0	0	0.01	0.28	0	0.02	0.16	0	0.12	0.02	0.08	77.81	6.35	10.95	0.82
SGR025	2	27.5	0	0	2	0	1	0	20	2	0	1.07	4.29	0.18	0	1.4	0	40	2	37.44	0	5.63	20.6	36.32	0	0	0	0	0	36.04	0	1.41	0	0	0	0	0	0	0	5.63	8.08	0	0	0	12.53	0	0	0	0
SGR026	2	29.7	0	0	0	0	0	2	24.4	2	0	4.29	4.29	0.43	0	22.3	0	37	2	77.34	0	0.72	19.61	2.34	0	0	0	0	77.14	0	0	0.2	0	0	0	0	0	0	0	0.72	4.41	0	0	0	2.17	0	13.02	0	0
SGR027	2	25.6	0	0	0	0	1	0	19.2	2	0	0.29	1.71	0.05	0	9.1	0	32	2	4.34	0	1.54	86.74	7.38	0	0	0	0.05	3.52	0	0	0.77	0	0	0	0	0	0	0	1.54	0	0	0	0	0.25	65.19	21.3	0	0
SGR028	2	19.1	1	0	2	1	1	0	15.4	1	1	0	0	0	0	0.7	0	64	3	3.41	1.09	16.84	25.11	53.55	0	3.41	0	0	0	0	0	0	0.11	0.98	0	0	0	0	3.04	13.8	20.82	0	4.29	0	0	0	0	0	0
SGR029	2	36.4	1	1	0	1	1	0	27.3	3	2	17.21	88.5	0.58	1	15.5	0	55	3	28.62	0	0.52	1.8	4.55	64.52	0	0	0	4.42	0	24.2	0	0	0	0	0	0	0	0	0.52	1.11	0	0.4	0	0.29	0	0	0	0
SGR030	2	28.2	0	0	0	0	1	0	18.1	1	1	0	0	0	1	6.7	0	34	2	0.43	0	2.1	16.44	6.13	74.9	0	0	0.28	0	0	0	0.15	0	0	0	0	0	0	0	2.1	7.37	0	0	0	9.07	0	0	0	0
SGR031	2	40.3	0	0	2	0	0	2	26.7	3	2	0	0	0	0	9.1	0	38	2	9.9	0.04	1.39	86.55	2.12	0	0	0.84	0.05	0	0	8.79	0.22	0.02	0.02	0	0	0.07	0	0	1.31	0.31	0	3.38	0	5.3	64.84	10.59	2.13	0
SGR032	2	39	0	0	2	0	0	2	23.6	2	0	0.79	0.79	0.14	1	19.2	0	37	2	32.92	0	0.42	13.63	0.99	52.04	0	0.13	0	32.79	0	0	0	0	0	0	0	0.01	0	0	0.42	2.99	0	0	0	1.26	0	5.04	4.34	0
SGR033	2	35	1	0	2	0	0	2	30	4	2	3.45	10.36	0.24	0	9.8	0	57	3	45.26	0.01	0.41	41.47	12.85	0	1.3	0	0.26	27.48	16.22	0	0	0.01	0	0	0	0	0	0	0.41	0.88	0	1.89	0.7	0.68	0	9.85	8.49	18.98
SGR034	2	28	0	0	0	0	1	0	25.2	3	2	0	0	0	0	1.5	1	26	1	64.87	0.05	10.58	11.25	13.25	0	0	0.4	4.3	60.17	0	0	0	0.05	0	0	0	0	0	0	10.58	3.8	0	0	0	0	0	7.45	0	0
SGR035	2	33	0	0	0	0	0	2	24.2	2	0	2.68	10.71	0.38	0	17.9	0	40	2	7.71	0.3	0.81	86.22	4.95	0	0	0	0.05	7.66	0	0	0	0	0.01	0.29	0	0.03	0	0	0.78	1.72	0	2.96	0	3.38	66.26	10.82	1.09	0
SGR036	2	27.3	1	0	2	0	1	0	18.4	1	1	0	0	0	1	8.1	1	22	1	8.34	0.51	0.25	8.92	2.74	79.25	0	0.6	0.08	5.57	0	2.09	0	0.02	0.01	0.48	0	0	0	0	0.25	3.05	0	0	0	0.48	0	0	0	5.39
SGR037	2	24.7	0	0	1	1	1	0	17.3	1	1	0	0	0	0	2.8	1	26	1	1.7	0	5.75	69.57	22.97	0	0	0	0.62	0	0	0	1.08	0	0	0	0	0	0	0	5.75	0	0	0	0	0	0	69.57	0	0
SGR038	2	34.9	0	0	0	1	0	2	23.3	2	0	0	0	0	0	9.4	0	43	2	11.51	0	1.28	72.47	14.74	0	0	0	0	0	8.52	0	2.99	0	0	0	0	0	0	0	1.28	0	0	0	0	0.06	0	72.41	0	0
SGR039	1	30.9	0	0	2	0	0	1	27.4	3	2	1.07	1.07	0.14	0	6.8	0	41	2	79.04	0	1.76	9.92	9.29	0	0	0	0	79.04	0	0	0	0	0	0	0	0	0	0	1.76	0	0	0	0	0	0	9.92	0	0
SGR040	2	31.9	0	0	1	0	0	1	24.2	2	0	1.61	3.21	0.21	0	8.5	0	30	1	52.55	0	0.11	32.33	15.01	0	0	0	0.15	52.31	0	0	0.1	0	0	0	0	0	0	0	0.11	1.18	0	0	0.28	0.91	16.26	0	13.7	0
SGR041	3	31.3	1	0	2	0	1	0	22.2	2	0	6.5	6.5	0.14	1	23.9	0	61	3	0.93	0	0.88	89.28	2.83	6.07	0.18	0.75	0	0	0	0	0	0	0	0	0	0	0	0.22	0.67	0.72	0	0	0	0	74.44	0	10.48	3.64
SGR042	2	31.7	1	1	0	0	0	1	19.6	2	0	0	0	0	1	8.5	0	37	2	22.14	0.01	1.18	0	1.23	75.44	0	0	0	0	0	22.14	0	0.01	0	0	0	0	0	0.19	0.99	0	0	0	0	0	0	0	0	0
SGR043	2	30.7	0	0	2	0	1	0	30.5	4	2	2.14	4.29	0.36	1	20.5	0	33	2	18.26	0	1.36	30.77	0.9	48.7	0	0	0	0	0	18.26	0	0	0	0	0	0	0	0	1.36	23.06	0	0	0	0	0	7.7	0	0
SGR044	2	28.3	0	0	0	0	0	2	17.4	1	1	6	6	1	0	4.3	0	33	2	8.92	18.37	0.94	57.03	14.74	0	1	0	0.1	3.36	4	0	0.47	0.02	0.02	18.33	0	0	0	0	0.94	10.09	0	1.44	0	0.12	0	45.37	0	0
SGR045	2	30.2	0	0	2	0	1	0	19.5	2	0	0	0	0	0	5.7	0	30	1	8.85	0	1.69	83.47	5.98	0	1.48	0	0.32	6.15	0	0.82	0.08	0	0	0	0.09	0	0.2	0	1.39	4	0	0	0	0	0	0	14.52	64.95
SGR046	2	32.4	0	1	1	0	0	2	17.4	1	1	2.14	10.29	0.36	1	13.5	0	36	2	0.14	0	1.12	17.8	6.79	74.15	0	0	0.14	0	0	0	0	0	0	0	0	0.08	0	0	1.04	0	0	1.96	0	1.48	0	14.36	0	0
SGR047	2	37	0	0	0	0	0	2	32.4	4	2	4.02	5.36	0.54	0	6	0	31	2	62	0	2.08	30.51	5.41	0	0	0	0	0	0	62	0	0	0	0	0	0.09	0	0	1.98	30.51	0	0	0	0	0	0	0	0
SGR048	2	27.1	0	0	0	1	0	1	18.5	2	0	7.25	14.5	0.5	0	11.8	0	31	2	51.62	0	3.39	40.96	4.03	0	0	0	0	30.47	0	21.16	0	0	0	0	0	0	0	0	3.39	0	0	0	0	0	0	40.96	0	0
SGR049	2	31.2	1	0	0	0	0	0	16.7	1	1	0.7	4.21	0.02	0	2.5	0	42	2	25.49	0.08	3.26	22.99	48.17	0	1.71	0.78	0	0	22.82	0	0.19	0.08	0	0	0	0.05	0	0	3.21	4.61	0	1.25	0	0.42	0	0	16.72	0
SGR050	2	31.8	0	0	2	0	1	0	30.1	4	2	0.18	1.07	0.02	1	14.4	1	28	1	0.42	1.93	1.94	22.78	3.69	69.24	0	0.22	0.13	0	0	0	0.07	0	0	1.93	0	0	0	0	1.94	0	0	1.83	0	4.19	0	16.76	0	0
SGR051	2	35.6	1	0	2	0	0	2	20.5	2	0	0	0	0	1	8.7	0	43	2	0.19	0	1.78	32.73	8	57.31	0.17	0.02	0	0	0	0	0	0	0	0	0	0	0	0.17	1.6	3.7	1.96	0.71	0	0.21	0	0	4.78	21.38
SGR052	2	26.6	0	0	0	1	0	0	29.7	3	2	1.71	1.71	0.29	1	12.9	0	43	2	34.16	0	0.94	10.47	15.57	38.86	0.23	0	0.03	19.32	0	14.57	0	0	0	0	0	0.01	0	0	0.93	2.87	0	0	0	0.08	0	7.52	0	0
SGR053	2	30	0	0	0	0	0	2	29.9	3	2	2.14	4.29	0.36	0	4.3	0	46	2	72.77	0	6.47	11.2	9.56	0	0.98	0	0.86	70.93	0	0	0	0	0	0	0	0	0	0	6.47	6.63	0	2.86	0	1.71	0	0	0	0
SGR054	2	27.4	0	0	1	1	0	2	21.1	2	0	6.43	6.43	0.86	0	15.2	0	34	2	41.88	0.03	0.82	48.92	8.35	0	0	0	0.09	41.4	0	0	0.39	0	0.03	0	0	0.03	0	0	0.79	1.51	0	0.81	0	1.3	38.94	6.36	0	0
SGR055	2	31.4	0	0	0	0	0	1	21.6	2	0	2.14	2.14	0.29	0	5.4	1	29	1	36.26	0	5.15	42.49	16.1	0	0	0	2.39	33.87	0	0	0	0	0	0	0	0	0	0	5.15	6.33	0	0	0	0.57	0	35.59	0	0
SGR056	2	28.4	0	0	2	0	0	2	22	2	0	10.71	10.71	1.43	0	3.5	0	36	2	22.63	0	1.2	58.21	17.95	0	0	0	0.12	0	22.51	0	0	0	0	0	0	0.07	0	0	1.13	3.24	0	0	0	0.29	0	54.68	0	0
SGR057	1	33	0	0	2	0	0	1	26.4	3	2	0	0	0	0	2.9	1	26	1	42.4	0.59	1.47	46.88	8.66	0	0	2.67	0	39.73	0	0	0	0	0.59	0	0.73	0.74	0	0	0	19.89	0	0	0	0	0	0	26.99	0
SGR058	2	22.5	0	1	1	1	0	2	28.1	3	2	0	0	0	0	6.4	0	33	2	0	0	2.06	60.65	37.29	0	0	0	0	0	0	0	0	0	0	0	0	0.18	0	0	1.88	0	0	0	0	0.08	0	60.57	0	0
SGR059	3	32.8	1	1	2	0	0	2	20.2	2	0	0	0	0	1	9.7	0	35	2	0	0.03	0.23	10.71	1.24	87.78	0	0	0	0	0	0	0	0.03	0	0	0	0	0	0.23	0	1.77	0	0	0	0	0	0	0	8.94
SGR060	2	32.8	0	0	0	1	0	1	24.2	2	0	0	0	0	0	3.2	1	26	1	11.84	0.03	9.63	55.02	23.49	0	0	0	0.54	4.74	0	0	6.56	0.03	0	0	0	0.89	0	0	8.74	19.2	0	0	0.5	2.08	0	30.21	3.03	0
SGR061	2	28.9	0	0	0	0	0	2	23.2	2	0	2.41	3.21	0.32	0	6.4	0	32	2	68.31	0	0.44	11.56	19.69	0	0.62	0	0.54	67.13	0	0	0.02	0	0	0	0	0.44	0	0	0	4.48	0	0	0	0.03	0	7.05	0	0
SGR062	1	31.4	0	0	1	1	0	1	24.7	2	0	1.5	1.5	0.14	0	0.5	0	32	2	0	0.43	9.84	53.47	36.26	0	0	0	0	0	0	0	0	0	0.43	0	0	1.23	0	0	8.61	0	0	0	0	4.8	0	48.67	0	0
SGR063	2	27	0	0	0	0	1	0	19	2	0	1.38	3.43	0.69	1	18.1	0	53	3	23.89	0	1.39	5.82	13.77	55.12	0	0	0	23.7	0	0	0.19	0	0	0	0	0.06	0	0	1.32	0	0	0	0	0.49	0	5.33	0	0
SGR065	2	29.1	0	0	2	0	0	2	27.9	3	2	2.14	2.14	0.29	1	12.5	0	37	2	15.78	2.27	1.59	19.69	11.78	48.89	0.68	0	0.15	12.71	0	0	2.24	0	0.03	2.24	0	0.05	0.42	0	1.12	7.89	0	1.06	0	0.18	0	3.88	6.69	0
SGR066	3	26.8	0	0	2	0	1	0	29.3	3	2	10.75	21.5	0.5	0	0.9	1	22	1	1.62	0.11	2.6	73.38	22.29	0	1.1	0	0	0	0	0	0.52	0	0.11	0	0	0	0	0	2.6	23.98	0	0	0	2.49	0	25.19	21.72	0
SGR067	1	28.5	0	0	1	1	0	1	16.6	1	1	3.75	6.43	0.5	0	15.6	0	33	2	0.67	0	1.47	95.1	2.76	0	0.54	0	0.08	0	0	0	0.04	0	0	0	0	0	0.95	0	0.51	6.29	0	0	0	0.57	75.86	12.38	0	0
SGR068	2	21.4	0	1	1	1	1	0	21.4	2	0	1.07	1.07	0.14	1	15	0	38	2	5.7	0	2.66	48.88	9.52	33.25	0	0	0	0	5.3	0	0.4	0	0	0	0	0	0	0	2.66	0	0	1.23	0	2.59	0	45.06	0	0
SGR070	2	26.9	0	0	0	0	1	0	25.1	3	2	1.7	6.43	0.23	0	14.6	0	32	2	43.63	0	1.45	49.49	5.44	0	0	0.26	0.06	43.1	0	0	0.21	0	0	0	0	0.08	0	0	1.37	1.18	0	0.85	0	0.3	40.54	6.62	0	0
SGR072	2	30.4	0	1	0	1	0	1	26.4	3	2	0	0	0	0	14.3	0	33.84	2	0.36	0.03	0	14.04	15.57	69.99	0	0.36	0	0	0	0	0	0	0.03	0	0	0	0	0	0	1.51	0	0	0	4.36	0	0	8.18	0
SGR073	1	29.5	0	0	2	0	0	1	22.4	2	0	8.57	8.57	0.71	0	10.2	0	43	2	19.46	0	3	71.12	6.41	0	1.25	0.25	0.18	17.59	0	0	0.2	0	0	0	1.32	0.11	0	0	1.56	0	0	0	0	0.65	0	66.22	0	4.25
SGR074	1	35	0	1	1	0	0	2	27.3	3	2	0	0	0	0	9.6	0	49	2	60.21	0.04	0.54	21.35	17.87	0	0	0	0.1	59.38	0	0	0.73	0.04	0	0	0	0.12	0	0	0.42	9.66	0	0	0	1.55	0	10.13	0	0
SGR075	3	24.1	0	1	0	0	1	0	19.3	2	0	0	0	0	0	4.1	1	22	1	24.16	0	0.57	27	48.27	0	1.94	0	0.11	16.77	0	4.37	0.98	0	0	0	0	0	0	0	0.57	0	0	3.24	0	0	16.85	6.9	0	0
SGR076	1	27.1	0	0	1	0	1	0	19.6	2	0	1.25	7.5	0.17	0	4	0	34	2	24.43	0	7.16	35.89	32.52	0	0.13	0	1.4	19.4	0	0	3.51	0	0	0	0	0.14	0	0	7.02	0	0	3.32	1.29	0.98	0	30.31	0	0
SGR077	1	33	0	0	0	0	0	1	35.1	4	2	2.14	2.14	0.29	0	2.9	0	30	1	9.49	0	9.7	73.11	7.69	0	0	0	0.9	0	7.9	0	0.69	0	0	0	0	0	0	0	9.7	7.96	0	0	0	2.7	0	33.54	28.92	0
SGR078	1	26.7	0	0	0	1	1	0	19.2	2	0	1.07	1.07	0.14	0	3	1	27	1	30.33	0	4.62	54.46	10.59	0	3.96	0	1.24	20.46	0	0	4.66	0	0	0	0.35	0.27	0	0	4	4.78	0	6.17	0	0	0	0	0	43.51
SGR079	1	31.2	1	1	0	0	1	0	19.2	2	0	0	0	0	1	15.3	1	25	1	16.33	0	0.07	14.62	3.63	65.35	0	0.59	0.12	0	15.62	0	0	0	0	0	0	0	0	0	0.07	1.88	0	0	0	0.97	0	6.32	5.45	0
SGR080	2	30.2	0	0	2	0	0	1	21.2	2	0	2.14	4.29	0.29	0	4.3	1	28	1	47.46	0	2.76	30.69	19.09	0	0	0	0.1	47.36	0	0	0	0	0	0	0	0	0	0	2.76	28.32	0	2.13	0	0.24	0	0	0	0
SGR081	3	31.1	0	0	2	0	0	2	20.3	2	0	0	0	0	0	11.4	0	33	2	70.73	0.03	0.92	23.23	5.09	0	0.17	0	0.16	37.56	0	32.75	0.09	0.01	0.02	0	0.2	0.37	0	0	0.35	5.37	0	1.08	0	1.04	0	8.45	7.29	0
SGR082	1	31.7	0	0	0	0	0	2	17.9	1	1	0	0	0	1	30.6	0	45	2	0	0	3.66	46.77	0.49	49.08	0	0	0	0	0	0	0	0	0	0	0	0	0	0	3.66	0	0	0	0	2.04	19.39	25.34	0	0
SGR083	1	29.4	0	0	2	1	0	1	36.5	4	2	9.64	20.36	1.29	0	5.4	1	24	1	66.25	0.07	1.52	9.12	23.04	0	0.73	0	0.16	7.72	57.45	0	0.18	0	0.07	0	0	0.05	0	0	1.47	1.58	0	0	0	0.38	0	0	7.15	0
SGR084	2	27.8	0	0	1	0	1	0	25.2	3	2	0	0	0	1	9	1	28	1	6	0	0.89	34.25	3.4	55.46	0.19	0	0.12	5.69	0	0	0	0	0	0	0	0	0	0	0.89	33.43	0	0.68	0	0.14	0	0	0	0
SGR085	3	33.4	1	0	2	0	1	0	20.2	2	0	0	0	0	1	13.5	0	62	3	0	0	0.75	4.11	2.43	92.71	0	0	0	0	0	0	0	0	0	0	0	0	0	0.73	0.02	4.11	0	0	0	0	0	0	0	0
SGR086	3	32.2	1	0	2	0	0	1	27.9	3	2	9.93	36.43	0.37	1	11.7	0	39	2	4.16	0	0.34	8.51	1.41	85.58	0.17	0.03	0.56	0	3.41	0	0	0	0	0	0	0	0	0	0.34	0	0	1.06	0.07	0.24	0	0	7.14	0
SGR087	3	22.7	1	0	2	0	1	0	19.4	2	0	0	0	0	1	7	0	30	1	1.33	0	0.57	22.98	3.93	71.19	0	0	0	0	0	1.33	0	0	0	0	0	0	0	0	0.57	7.88	0	0	0	0	0	3.22	11.88	0
SGR088	1	34.3	0	1	0	0	0	1	26.1	3	2	0.36	2.14	0.05	1	8.2	1	29	1	0	0	2.33	23.19	13.59	60.89	0	0	0	0	0	0	0	0	0	0	0.83	0.05	0	0	1.46	3.49	0	0	0	0.06	16.88	2.75	0	0
SGR089	2	30	0	0	2	0	0	1	26.3	3	2	0.54	1.07	0.07	1	23.2	0	41	2	18.56	0	2.59	33.34	2.36	43.16	0	0	0	18.56	0	0	0	0	0	0	0	0.17	0	0	2.42	3.72	0	0	0	0.38	0	29.24	0	0
SGR090	3	29.5	1	0	2	0	1	0	22.1	2	0	16.25	32.5	0.36	1	7.6	0	35	2	18.29	0	4.18	4.83	6.87	65.84	0.65	0	0	0	0	17.64	0	0	0	0	0	0	0	3.39	0.79	4.53	0	0	0	0.29	0	0	0	0
SGR091	1	23.3	0	0	0	0	1	0	30.2	4	2	4.46	16.07	0.6	1	12.7	1	22	1	6.57	0	1.03	8.99	4.72	78.69	0.23	0	0.07	0	6.27	0	0	0	0	0	0	0.09	0	0	0.94	0.9	0	0.97	0	0	0	7.11	0	0
SGR092	1	31.3	0	0	0	0	0	1	22.5	2	0	0.86	1.71	0.14	0	10.7	0	42	2	45.74	0	2.62	46.32	5.32	0	0.79	0	0	44.95	0	0	0	0	0	0	0	0	0	0	2.62	5.76	0	0	0	6.8	0	18.13	15.63	0
SGR093	2	25.3	0	0	0	1	0	1	17.4	1	1	1.13	4.5	0.11	0	0.4	1	26	1	65.13	0	23.94	0	10.93	0	2.81	0	2.47	59.85	0	0	0	0	0	0	0	1.14	0	0	22.81	0	0	0	0	0	0	0	0	0
SGR094	2	31.7	0	0	0	0	0	1	22.3	2	0	0.18	1.07	0.02	1	17.5	0	63	3	26.41	1.28	1.62	12.44	0.97	57.29	0.11	0.22	0.05	26.02	0	0	0	0	0	1.28	0	0.02	0	0	1.6	1.64	0	0.35	0	0.12	0	5.54	4.78	0
SGR095	1	29	0	0	2	0	1	0	38.2	4	2	2.86	2.86	0.71	1	13.7	0	31	2	0.65	0	1	20.81	4.77	72.77	0.62	0	0.03	0	0	0	0	0	0	0	0	0.41	0	0	0.58	0.63	0	0.45	0	0.09	0	0	6.07	13.57
SGR096	3	26.6	0	0	0	0	1	0	22.2	2	0	1.57	1.57	0.29	0	4	0	34	2	62.76	19.58	3.43	11.56	2.66	0	0	0	0	0	62.59	0	0.18	0	0	19.58	0	0.43	0	0	3	0	0	0	0	0.26	0	11.3	0	0
SGR097	1	27	0	0	0	0	1	0	21.8	2	0	0	0	0	1	32.3	0	40	2	13.51	0	0.39	52.66	2.47	30.98	0.13	0	0.05	13.32	0	0	0	0	0	0	0	0.02	0	0	0.37	2.29	0	0	0	0.07	18.36	20.99	5.17	5.78
SGR098	1	30.7	0	0	0	0	1	0	20.5	2	0	0	0	0	0	2.4	0	33	2	25.7	0	0.62	52.22	21.46	0	0.82	0.25	0.76	23.87	0	0	0	0	0	0	0	0.23	0	0	0.38	3.54	0	2.53	0	1.83	0	39.83	0	4.48
SGR099	3	25.6	0	0	0	1	1	0	23.8	2	0	3.17	8.29	0.33	0	2.6	1	22	1	38.7	0	3.89	43.87	13.53	0	2.66	0	0.33	34.55	0	0	1.15	0	0	0	0	0.82	0	0	3.07	4.41	0	0.29	0.31	1.71	0	37.16	0	0
SGR100	1	28.9	0	1	1	0	0	1	19.8	2	0	1.07	1.07	0.14	0	12.9	0	32	2	28.84	0.03	2.18	60.02	8.93	0	7.17	0	0.72	20.96	0	0	0	0.03	0	0	0	0.01	0	0	2.17	0.95	0	0	0	0	0	52.59	6.48	0
SGR101	3	24.8	0	1	0	1	0	1	17.2	1	1	0.18	1.07	0.02	0	11.4	0	32	2	16.14	0.01	2	71.51	10.34	0	0.37	0	0.33	6.01	0	9.39	0.04	0.01	0	0	0	0.25	0	0	1.75	4.31	0	0.54	0	0.07	51.96	0	14.63	0
SGR102	1	34.7	0	1	0	0	0	2	21	2	0	0	0	0	0	13.4	0	46	2	0	0	0.63	98.18	1.19	0	0	0	0	0	0	0	0	0	0	0	0	0.03	0	0	0.6	0.86	0	0	0	0.08	0	50.49	43.52	3.24
SGR103	2	25.4	0	0	0	0	1	0	19.5	2	0	0	0	0	0	2.2	1	22	1	37.51	0.11	20.22	3	39.16	0	0	0	0.19	28.27	1.04	8.01	0	0.11	0	0	0	7.66	0	0	12.57	0	0	2.76	0	0.23	0	0	0	0
SGR104	3	30.4	0	1	0	0	0	1	28.2	3	2	4.29	20.36	0.57	0	4.2	1	22	1	70.04	0.04	1.91	21.97	6.05	0	0.71	0	0.44	42.88	0	25.53	0.48	0.04	0	0	0	0	0	0	1.91	14.65	0	6.31	0.76	0.25	0	0	0	0
SGR105	3	35	0	1	1	1	0	2	18.3	1	1	0.43	2.57	0.07	0	5.7	1	27	1	44.62	0	1.5	51.07	2.81	0	0.7	3.17	0.33	34.98	5.27	0	0.18	0	0	0	0	0.09	0	0	1.41	10.75	0	1.08	0.14	2.74	24.42	11.94	0	0
SGR106	3	23.9	0	1	2	1	1	0	23.8	2	0	0	0	0	0	11.7	1	25	1	43.17	4.05	1.99	44.14	6.64	0	0.91	0.11	0.72	33.11	6.83	0	1.5	0.18	0.04	3.83	0.54	0.05	0	0	1.4	26.35	0	2.27	0	0.09	0	8.29	7.15	0
SGR107	3	27.7	0	0	0	0	0	1	22.9	2	0	0	0	0	0	8.4	1	26	1	51.91	0	3.37	29.81	14.91	0	0	0	0	29.36	0	22.4	0.16	0	0	0	0	0.03	0	0	3.35	6.61	0	0	0	0.06	0	23.13	0	0
SGR108	3	37.9	1	0	2	0	0	1	25.3	3	2	2.75	5.5	0.5	0	8.9	0	45	2	74.15	0	5.86	0	20	0	0	0	0.42	10.38	63.35	0	0	0	0	0	0	0	0	2.7	3.15	0	0	0	0	0	0	0	0	0
SGR109	3	28.3	0	0	0	0	0	1	23.1	2	0	1.34	5.36	0.18	0	10.2	1	29	1	18.31	0	0.39	77.52	3.78	0	0	0	0	0	0	18.31	0	0	0	0	0	0	0	0	0.39	10.21	0	0	0	0	57.87	9.45	0	0
SGR110	3	25.6	0	0	0	0	1	0	22.4	2	0	0	0	0	1	24.4	1	22	1	30.86	0.03	0.49	26.69	1.02	40.92	0	0	0.08	20.55	0	10.23	0	0.01	0.02	0	0	0	0	0	0.49	6.79	0	0	0.2	0.04	0	2.31	3.98	13.36
SGR111	3	29.5	0	0	1	0	0	2	15.2	1	1	0	0	0	0	0.9	1	26	1	0.93	0	8.57	56.45	34.05	0	0	0	0.93	0	0	0	0	0	0	0	0	0	0	0	8.57	0	0	6.6	0	4.76	0	24.22	20.88	0
SGR112	1	26.6	0	0	1	1	0	0	24.1	2	0	0.36	1.07	0.05	0	3.6	1	25	1	0	0	3.34	85.53	11.13	0	0	0	0	0	0	0	0	0	0	0	0	0	0	0	3.34	4.79	0	0	0	3.71	0	53.84	23.2	0
SGR113	1	31.1	0	0	0	0	0	1	32.5	4	2	0.89	5.36	0.12	0	15.5	0	38	2	56.12	0.02	0.55	40.2	3.11	0	0.25	0	0	55.41	0	0	0.45	0.02	0	0	0	0.04	0	0	0.52	0	0	0.4	0	0.16	38.18	1.46	0	0
SGR114	3	18.6	1	1	0	0	1	0	17.1	1	1	0	0	0	0	13.5	0	38	2	46.83	0	0	50.22	2.94	0	0.18	0	0	46.65	0	0	0	0	0	0	0	0	0	0	0	0	0	0	0	0.05	0	50.18	0	0
SGR115	1	31.6	0	0	2	0	0	1	22	2	0	0	0	0	0	3.3	1	22	1	21.6	0	6.16	64.9	7.34	0	0	0	0.13	20.86	0	0	0.61	0	0	0	0	0.08	0	0	6.08	8.73	0	0	0	1.35	0	29.44	25.38	0
SGR116	2	27.1	1	0	0	1	1	0	26.4	3	2	20	30	0.67	1	21.9	0	30	1	3.42	0	0.55	45.25	5.08	45.7	0	0.59	0.1	0	2.73	0	0	0	0	0	0	0	0	0	0.55	0	0	0	0	1.02	0	44.24	0	0
SGR117	2	23	0	1	1	1	0	1	19.3	2	0	0	0	0	0	0.3	0	32	2	0	0	100	0	0	0	0	0	0	0	0	0	0	0	0	0	0	0	0	0	100	0	0	0	0	0	0	0	0	0
SGR118	1	36.3	0	1	1	1	0	2	20.8	2	0	0.86	5.14	0.05	0	3.1	1	28	1	1.17	0	4.61	83.58	10.64	0	0	0	0.35	0	0	0	0.82	0	0	0	0	0.02	0	0	4.59	18.13	0	2.02	0	0	0	63.43	0	0
SGR119	2	31.5	1	0	2	0	0	1	22.7	2	0	1.85	11.07	0.12	1	7	0	66	3	0	0	5.25	15.46	7.49	71.8	0	0	0	0	0	0	0	0	0	0	0	0	0	1.23	4.02	0.82	0	0	0	0	0	0	8.39	6.25
SGR120	1	38.2	0	0	2	1	0	2	16.4	1	1	0.25	1	0.07	0	5.6	0	44	2	45.47	0.14	0.5	32.03	21.86	0	0.17	0	0	23.05	0	22.16	0.09	0.06	0.08	0	0.16	0	0	0	0.33	8.72	0	4.7	0.07	1.38	0	17.16	0	0
SGR121	1	29.3	0	0	0	0	1	0	19.1	2	0	0	0	0	0	6.4	1	26	1	30.1	0.02	0.96	51.42	17.5	0	1	0	0.29	14.11	0	14.7	0	0.02	0	0	0	0.33	0	0	0.63	3.86	0	8.3	0	1.31	0	37.95	0	0
SGR122	1	30.1	0	1	1	0	0	2	24.3	2	0	0.54	3.21	0.07	0	1.9	0	34	2	11.8	0	10.97	67.11	10.13	0	0	0	0.57	11.23	0	0	0	0	0	0	0	0	0	0	10.97	0	0	0	0	25.83	0	41.28	0	0
SGR123	3	28	0	0	0	0	1	0	27.4	3	2	1.07	2.14	0.14	0	10	1	23	1	64.58	0	3.2	29.04	3.18	0	0	0	0.09	27	0	37.5	0	0	0	0	0	0	0	0	3.2	0	0	0	0	0	0	29.04	0	0
SGR125	1	26.4	0	0	2	0	1	0	19.1	2	0	3	3	0.29	1	20.8	0	31	2	33.83	1.61	0.39	6.83	9.17	48.16	0	0	0.18	33.66	0	0	0	0	0	1.61	0	0	0	0	0.39	2.07	0	0.07	0	0.03	0	4.66	0	0
SGR126	1	27.9	0	0	0	1	0	1	20.8	2	0	4.29	4.29	0.57	0	5.9	1	22	1	46.67	0.09	2.39	42.74	8.12	0	0	0	0.17	15.7	30.55	0	0.26	0.07	0.02	0	0	0	0	0	2.39	5.24	0	4.51	0	0	0	32.99	0	0
SGR127	2	33	0	0	0	1	0	2	32	4	2	0	0	0	0	5.6	1	26	1	23.35	0	2.15	65.17	9.33	0	0	0	0.67	0	21.43	0	1.25	0	0	0	0	0	0	0	2.15	8.82	0	1.1	0	3.19	0	52.06	0	0
SGR128	1	27.4	0	0	0	0	1	0	20.9	2	0	0	0	0	0	2.5	1	27	1	77.17	0	1.65	8.92	12.26	0	1.7	0.51	0.17	0	0	74.79	0	0	0	0	0	0.05	0	0	1.6	1.14	0	0	0	0	0	0	7.77	0
SGR129	2	25.7	0	0	0	1	0	1	20.8	2	0	11.25	22.5	1.5	1	16.2	0	38	2	12.61	0	1.15	17.28	7.06	61.91	0	0	0.23	11.51	0	0	0.87	0	0	0	0.13	0.02	0	0	0.99	13.71	0	0	0	0.28	0	0	0.6	2.69
SGR130	3	22	0	1	0	0	1	0	20	2	0	1.88	7.5	0.25	0	7.5	0	37	2	36.79	10.43	1.17	47.65	3.97	0	0	0	0	11.93	0	24.86	0	0.06	0	10.37	0	0.11	0	0	1.06	16.31	0	2.46	0	3.21	0	25.67	0	0
SGR131	2	29.8	0	1	0	1	0	2	22.8	2	0	1.07	1.07	0.14	0	9.8	0	30	1	64.22	0	2.85	18.81	14.12	0	0	0	0	64.22	0	0	0	0	0	0	0	0	0	0	2.85	18.81	0	0	0	0	0	0	0	0
SGR132	1	30.9	0	0	1	1	1	0	20.5	2	0	9.64	11.79	1.29	1	33.5	0	45	2	4.51	0	0.87	3.87	1.13	89.61	0.51	0.04	0.11	0	3.73	0	0.12	0	0	0	0	0.03	0	0	0.84	3.67	0	0	0	0.2	0	0	0	0
SGR133	1	27.1	0	0	1	1	1	0	19.7	2	0	0	0	0	1	3.6	1	28	1	2	0.77	0.69	29.41	47.04	20.1	0.27	0	1.03	0	0	0	0.69	0.02	0.74	0	0	0.05	0	0	0.65	0	0	2.57	0	4.93	0	21.91	0	0
SGR134	3	31.9	0	0	2	1	0	2	24	2	0	2.41	9.64	0.32	1	24.3	0	69	3	18.09	0.01	0.37	18.76	1.08	61.69	0.09	0	0.31	17.68	0	0	0.01	0	0	0	0.02	0.02	0	0	0.33	0.71	0.7	0.51	0	0.18	11.37	1.86	3.43	0
SGR135	1	31.9	0	0	0	0	0	1	34.9	4	2	0	0	0	1	23.3	1	25	1	26.25	0	0.26	50.32	1.71	21.47	1.28	0	0	19.84	5.13	0	0	0	0	0	0	0	0	0	0.26	3.7	0	0	0	0.67	29.69	1.94	14.33	0
SGR136	1	34.6	0	0	0	1	0	2	26.9	3	2	4.29	4.29	0.57	0	0.9	0	33.84	2	18.87	0	13.89	16.84	50.4	0	0	0	1.96	16.91	0	0	0	0	0	0	0	1.2	0	0	12.69	12.14	0	0	0	4.7	0	0	0	0
SGR137	2	32.6	0	0	0	0	0	2	20.7	2	0	0	0	0	1	27.4	1	24	1	6.96	0.01	0.09	51.78	4.61	36.55	0	0	0	0	0	6.85	0.11	0	0	0	0	0.02	0	0	0.07	0.63	0	0.23	0	0.49	43.36	7.08	0	0
SGR138	2	33.7	0	0	0	0	0	1	29.7	3	2	1.79	10.71	0.24	0	2.5	1	27	1	28.76	0	7.07	26.08	38.09	0	0	3.59	0	25.16	0	0	0	0	0	0	0	0.68	0	0	6.39	17.2	0	0	0	8.89	0	0	0	0
SGR139	1	25	0	0	0	1	0	0	21.1	2	0	0	0	0	0	10.8	0	30	1	84.72	1.04	2.93	0.21	11.12	0	0	0	0.34	84.37	0	0	0	0	0	1.04	0	0.33	0	0	2.6	0	0	0	0	0.21	0	0	0	0
SGR140	1	29.5	0	0	0	0	1	0	21.8	2	0	0	0	0	0	2.5	1	25	1	0.18	0	3.24	60.02	36.56	0	0	0	0.18	0	0	0	0	0	0	0	0	0	0	0	3.24	19.93	0	0	0	0.9	0	39.19	0	0
SGR141	2	31.5	0	0	2	0	0	2	20.7	2	0	0	0	0	0	13	1	27	1	34.02	0	3.1	53.58	9.3	0	0	0.2	0.2	33.62	0	0	0	0	0	0	0.16	0.18	1.53	0	1.23	9.46	0	0.47	0	1.03	0	29.78	12.84	0
SGR142	3	36.1	1	1	0	1	0	2	31.2	4	2	0	0	0	1	13.7	1	29	1	1.17	0	0.56	0	4.92	93.35	0	0	0	1.17	0	0	0	0	0	0	0	0.02	0	0.25	0.29	0	0	0	0	0	0	0	0	0
SGR143	1	26.3	0	0	0	0	1	0	22.9	2	0	0	0	0	0	31.4	0	31	2	40.12	0	1.78	57.09	1.01	0	0	0	0.03	40.09	0	0	0	0	0	0	0	0	0	0	1.78	0.27	0	0.2	0	0.02	56.6	0	0	0
SGR144	1	26.4	0	0	0	1	0	1	24.1	2	0	2.36	3.14	0.21	0	18.1	0	73	3	78.97	0.01	1.56	14.72	4.73	0	0.14	0	0.1	78.73	0	0	0	0.01	0	0	0	0.01	0	0	1.55	3.07	0	0	0	0.25	0	0	1.08	10.33
SGR145	3	34.3	0	1	1	1	0	2	20.4	2	0	15	30	0.5	0	7.2	0	30	1	0.55	0.01	1.18	93.8	4.45	0	0	0	0	0	0	0	0.55	0	0.01	0	0	0.07	0	0	1.11	0	0	0	0	13.41	0	80.39	0	0
SGR146	2	29.5	0	0	2	0	1	0	22.9	2	0	0.86	1.71	0.14	1	8.3	0	34	2	4.32	0.02	3.52	30.61	1.09	60.44	0	0	0.05	4.27	0	0	0	0.02	0	0	0	0.14	0	0	3.38	2.97	0	0	0	1.88	0	23.4	2.36	0
SGR147	1	28.4	0	0	2	0	0	1	28.7	3	2	0.89	5.36	0.12	1	22.5	1	25	1	37.74	3.47	0.99	12.04	1.36	44.39	0	0.2	0	37.54	0	0	0	0	0	3.47	0	0.01	0.44	0	0.53	0.38	0	0.55	0	0	0	0	11.11	0
SGR148	3	25.1	0	0	0	0	0	1	33.2	4	2	8.57	16.07	1.14	0	5.6	1	28	1	34.76	0	0.82	56.04	8.39	0	0	0	0	32.88	0	0	1.87	0	0	0	0	0.1	0	0	0.71	1.54	0	1.1	0	1.59	0	51.82	0	0
SGR149	3	27	0	0	0	0	0	1	19.2	2	0	1.14	1.14	0.29	0	22	1	26	1	6.63	0	0.73	37.08	10.11	45.44	0	0	0	0	0	5.68	0.95	0	0	0	0	0	0	0	0.73	0.56	0	1.2	0	0.2	26.93	4.4	3.79	0
SGR150	1	36.9	0	0	0	0	0	2	21.1	2	0	0	0	0	1	16.2	1	27	1	0.08	0.01	0.49	60.62	7.86	30.93	0	0	0.08	0	0	0	0	0	0.01	0	0	0	0	0	0.49	3.8	0	1.64	0	0.55	36.66	17.96	0	0
SGR151	2	37	0	0	0	0	0	2	24.9	2	0	0	0	0	0	4.6	0	43	2	64.02	0.61	5.5	25.87	4.01	0	0	0	0.19	10.38	51.72	0	1.73	0.04	0	0.56	1.14	0.03	0	0	4.33	6.21	0	1.33	0	3.67	0	14.66	0	0
SGR152	3	39.5	1	0	0	1	1	0	21	2	0	4.33	26	0.1	1	9.6	0	43	2	0	0	0.84	35.28	11.63	52.26	0	0	0	0	0	0	0	0	0	0	0	0	0	0	0.84	7.71	0	0	0	10.13	0	0	17.44	0
SGR153	3	26	0	1	1	0	1	0	25.4	3	2	0	0	0	0	1.3	0	33.84	2	5.03	0	3.74	22.53	68.69	0	0	0	0	0	0	4.77	0.27	0	0	0	1.61	0	0	0	2.14	0	0	4.7	0	0.59	0	17.24	0	0
SGR154	3	31.4	0	1	0	0	0	1	22.9	2	0	0.86	0.86	0.14	0	5.4	1	26	1	69.56	0	2.73	17.93	9.78	0	0	0	0.08	66.2	0	3.28	0	0	0	0	0	0.52	0	0	2.21	0	0	0	0	1.02	0	8.9	0	8
SGR155	2	36.4	1	0	2	0	0	1	26.7	3	2	2.56	15.36	0.12	1	6	0	33	2	0.7	0	2.65	0.74	13.15	82.76	0.7	0	0	0	0	0	0	0	0	0	0	0	0	0	2.65	0	0	0	0	0.74	0	0	0	0
SGR156	2	33.5	0	0	2	0	0	2	22.3	2	0	1.07	1.07	0.14	0	4.1	1	26	1	0.6	0	2.97	76.76	19.68	0	0	0	0.11	0	0	0	0.49	0	0	0	0	0.03	0	0	2.93	9.02	0	0	0	0	0	47.34	20.4	0
SGR157	1	26.6	0	0	0	0	1	0	23.5	2	0	4.29	4.29	0.57	0	14.6	1	27	1	0.21	0.02	1.09	94.7	3.97	0	0	0	0	0	0	0	0.21	0.02	0	0	0	0	0	0	1.09	0	0	0	0	0.3	81.15	13.25	0	0
SGR158	3	29.5	0	0	2	0	0	1	25.4	3	2	0	0	0	1	21	0	31	2	2.77	0	1.59	66.39	5.47	23.77	0	0	0	0	0	2.75	0.02	0	0	0	0.21	0.05	0	0	1.33	0.68	0	0	0	0.12	56.38	9.2	0	0
SGR159	3	40.7	0	1	0	0	0	1	33.2	4	2	0	0	0	0	2.5	1	25	1	76.79	0	4.88	7.92	10.4	0	0	0	0	0	0	76.22	0.57	0	0	0	0	0	0	0	4.88	0	0	0	0	0	0	0	7.92	0
SGR160	2	24.7	1	0	0	0	1	0	20.5	2	0	4.61	9.21	0.21	0	6.4	0	31	2	60.39	0	1.26	30.87	7.49	0	0	1.41	0.07	0	0	58.91	0	0	0	0	0	0	0	0	1.26	3.61	0	0	0	1.05	0	0	26.21	0
SGR161	2	27.5	1	0	2	0	1	0	26.7	3	2	3.14	6.29	0.07	1	16.5	0	42	2	25.98	0	0.73	7.78	4.93	60.58	0.9	0.03	0	17.18	2.41	5.45	0	0	0	0	0	0	0	0	0.73	1.04	0	0.56	0.42	0.71	0	0	5.05	0
SGR162	3	33.5	1	1	2	0	0	1	17.6	1	1	12.64	12.64	0.43	1	8.1	0	43	2	29.58	0	2.12	18.07	6.43	43.8	0	0.48	0.05	22.74	6.32	0	0	0	0	0	0	0	0	0.63	1.48	9.11	0	0	0	8.96	0	0	0	0
SGR163	2	25.1	0	0	0	0	1	0	24.2	2	0	0.54	2.14	0.07	0	6.2	1	22	1	19.78	0.03	1.93	69.25	9.01	0	0	0.41	0.07	0	19.26	0	0.04	0.01	0.02	0	0	0	0	0	1.93	9.91	0	0.99	0	0.25	0	31.2	26.89	0
SGR164	2	31.9	0	0	2	1	0	2	26.4	3	2	1.07	1.07	0.14	0	4.9	0	30	1	13.83	0	5.75	73.91	6.51	0	0	0	0.31	0	0	12.8	0.72	0	0	0	0	0.01	0	0	5.74	0	0	0	0	0.05	0	39.66	34.19	0
SGR165	3	32.9	0	1	0	0	0	2	22.6	2	0	0	0	0	1	20.3	1	28	1	0.1	0	0.39	47.79	2.35	49.36	0	0	0	0	0	0	0.1	0	0	0	0	0	0	0	0.39	3.64	0	0	0	0.56	29.25	14.33	0	0
SGR166	1	29.9	0	0	1	0	1	0	18.2	1	1	0	0	0	0	2.6	1	23	1	23.85	0.17	1.75	70.42	3.82	0	0	0	0.17	0	22.91	0	0.77	0	0.17	0	0.2	0	0	0	1.54	0	0	0	0	0.86	0	37.35	32.21	0
SGR167	1	36.7	0	1	0	0	0	1	23.1	2	0	2.14	2.14	0.29	0	1.3	1	27	1	84.47	0	9.47	0.2	5.86	0	0	0	0	83.68	0	0	0.79	0	0	0	0	0	0	0	9.47	0	0	0	0	0.2	0	0	0	0
SGR168	1	31.6	0	0	1	0	0	2	22.4	2	0	1.71	1.71	0.29	1	8.1	0	39	2	11.32	0.01	1.85	25.56	30.48	30.77	0.24	0	0	11.08	0	0	0	0	0.01	0	0	0.13	0	0	1.72	3.18	0	0.76	0	1.23	8.48	11.91	0	0
SGR169	2	30.6	0	1	0	0	0	2	23.2	2	0	3.75	7.5	0.5	0	7.9	0	67	3	62.56	0	0.24	37.14	0.06	0	1.38	0	0	60.92	0	0	0.25	0	0	0	0	0	0	0	0.24	0	0	0	0	0.28	0	36.86	0	0
SGR170	3	26.8	0	0	2	0	1	0	19.7	2	0	0	0	0	1	16.2	0	33	2	0.05	0	0.12	36.79	1.42	61.61	0	0	0.05	0	0	0	0	0	0	0	0	0.01	0	0	0.12	0.53	0	0	0.02	0.24	0	17.89	15.42	2.68
SGR171	1	34.1	0	0	1	0	0	2	21.1	2	0	1.07	1.07	0.14	0	14.9	1	27	1	29.62	0.02	3.83	61.76	4.78	0	0	0.09	0.25	28.81	0	0	0.47	0.01	0.01	0	0	0.08	0	0	3.75	5.77	0	1.77	0	0.3	0	45.41	5.59	2.92
SGR172	1	25.2	0	0	2	0	1	0	16.9	1	1	1.14	1.14	0.14	0	11.2	1	22	1	22.58	2	2.7	62.68	10.04	0	5.19	0.4	0.5	16.49	0	0	0	0	0	2	0	0.19	0	0	2.51	0.9	0	0	0	0.09	53.03	8.66	0	0
SGR173	2	25.5	0	0	2	0	1	0	23.6	2	0	0.98	3.93	0.18	1	6.4	1	29	1	12.13	0	1.87	1.79	6.22	77.99	0	0	0.14	11.96	0	0	0.04	0	0	0	0	0	0	0	1.87	1.79	0	0	0	0	0	0	0	0
SGR174	1	32.9	0	0	0	0	0	0	20.7	2	0	0	0	0	1	16	0	31	2	0.32	0.01	0.83	31.99	4.21	62.63	0.27	0	0.03	0	0	0	0.03	0.01	0.01	0	0.07	0.01	0	0	0.75	9.24	0	1.66	0	0.28	8.68	12.13	0	0
SGR175	2	28.7	0	0	1	0	0	2	18.2	1	1	4.29	4.29	0.57	0	4	0	33	2	0.93	0.02	3.02	83.2	12.83	0	0	0	0.93	0	0	0	0	0.02	0	0	0	0.03	0	0	2.99	12.26	0	1.53	0	0.39	0	48.23	20.79	0
SGR176	2	27.5	0	0	0	0	0	0	23.7	2	0	0.89	5.36	0.12	0	3	1	27	1	63.92	0	10.89	14.5	10.7	0	0	0.76	1.88	60.61	0	0	0.67	0	0	0	6.85	0	0	0	4.04	14.5	0	0	0	0	0	0	0	0
SGR177	1	25.2	0	0	1	1	1	0	25.3	3	2	0.57	0.57	0.14	0	2.8	0	30	1	1.23	0	1.03	79.98	17.75	0	0	0	0	0	0	0	1.23	0	0	0	0	0.05	0	0	0.99	10.12	0	0	0	1.57	0	68.29	0	0
SGR178	3	34.7	1	0	0	0	0	2	22.4	2	0	0.5	1	0.07	1	17.1	0	45	2	6.85	0	1.4	29.51	3.82	58.43	1.74	0.53	0.2	0	0	4.38	0	0	0	0	0	0	0	0	1.4	0	0	0	0	0.26	0	0	29.25	0
SGR179	1	35.4	0	0	0	1	0	2	16.5	1	1	0.43	0.86	0.07	1	10.2	1	28	1	1.42	0.17	0.14	0.43	0.12	97.71	0	0.03	0	0	0	0.02	1.37	0	0.17	0	0.05	0	0	0	0.09	0	0	0	0	0.43	0	0	0	0
SGR180	3	34.3	0	0	0	1	0	2	18.6	2	0	2.14	2.14	0.29	0	12.2	1	27	1	31.6	0.03	1.12	62.66	4.59	0	0	0.11	0.15	0	0	30.77	0.57	0.03	0	0	0	0.14	0	0	0.98	6.05	0	1.01	0	0	0	55.59	0	0
SGR181	1	33.9	0	0	2	0	0	1	28.8	3	2	1.96	3.93	0.36	0	2.3	0	31	2	1.01	0	8.01	77.05	13.93	0	0	0.13	0	0	0	0	0.88	0	0	0	0	1	0	0	7.01	0	0	0	0	3.9	0	0	73.15	0
SGR182	3	26.8	0	0	2	1	0	0	22.1	2	0	5.36	5.36	0.71	0	6.1	0	32	2	80.49	1.84	1.49	5.18	11	0	0	0	0.07	62.94	0	17.48	0	0.01	0	1.83	0	0.19	0	0	1.31	1.4	0	0	0	0.08	0	3.69	0	0
SGR183	2	30.2	0	1	1	1	0	2	23.8	2	0	10.75	21.5	0.5	1	18.2	0	36	2	2.17	0	0.11	13.6	1.87	82.25	0.11	0	0.07	1.57	0	0.23	0.19	0	0	0	0	0.01	0	0	0.1	1.89	0	0.34	0	0.06	7.6	3.72	0	0
SGR184	2	31.4	0	1	0	1	0	2	28	3	2	2.68	3.21	0.36	0	20.1	0	60	3	0	0.02	0.2	96.77	3.01	0	0	0	0	0	0	0	0	0	0.02	0	0	0	0	0	0.2	2.45	0	0	0	0.19	0	0	29.09	65.04
SGR185	1	29.9	0	0	0	0	0	1	23.7	2	0	2.95	10.71	0.39	0	4	1	23	1	4.64	0	7	65.14	23.23	0	3.71	0	0.93	0	0	0	0	0	0	0	0	0	0	0	7	0	0	3.09	1.28	0.28	0	60.48	0	0
SGR186	3	27	1	0	2	0	1	0	22.5	2	0	0	0	0	1	11.8	0	33.84	2	7.68	0	2.38	0.19	4.68	85.07	1.63	0.25	0	0	5.81	0	0	0	0	0	0	0	0	0	2.38	0	0	0	0	0.19	0	0	0	0
SGR187	3	27.6	0	0	0	0	1	0	21.6	2	0	0	0	0	0	10.4	1	23	1	22.32	0.01	1.62	73.06	2.99	0	0.41	0.12	0.04	0	21.65	0	0.1	0.01	0	0	0	0.27	0	0	1.35	6.51	0	0	0	0.21	57.02	9.31	0	0
SGR188	1	29.5	0	0	0	1	0	1	29	3	2	0	0	0	0	13	0	30	1	24.89	0.03	1.98	67.35	5.75	0	1.31	0	0.43	12.26	0	10.34	0.54	0.01	0.02	0	0	0.44	0	0	1.54	2.85	0	0.96	0	0.52	45.75	7.47	6.44	3.36
SGR189	1	36	0	1	1	1	0	2	22.3	2	0	0.71	4.29	0.1	0	2.2	0	46	2	7.34	0	0.52	67.39	24.75	0	0	4.13	0	0	0	0	3.21	0	0	0	0	0.52	0	0	0	16.94	0	12.16	0	0	0	0	38.3	0
SGR190	1	37.5	0	0	2	0	0	2	34.3	4	2	1.79	10.71	0.24	0	4	1	23	1	33.32	0	2.26	55.59	8.83	0	0	2.23	0.11	0	0	30.98	0	0	0	0	0	0.28	0	0	1.98	7.11	0	3.07	0.2	0.55	0	23.98	20.68	0
SGR191	1	27	0	0	2	0	1	0	17.9	1	1	0	0	0	0	3.5	0	45	2	63.91	0	5.94	14.86	15.29	0	0	0	1.61	59.42	0	0	2.89	0	0	0	0	0.16	0	0	5.78	14.21	0	0	0	0.64	0	0	0	0
SGR192	3	32.8	1	1	0	0	0	0	22.2	2	0	0	0	0	0	3.1	0	33.84	2	40.79	0	7.27	46.83	5.11	0	0	0	0	0	0	40.79	0	0	0	0	0	0	0	3.36	3.92	32.11	0	0	0	0.51	0	0	0	14.21
SGR193	2	30.6	0	1	0	0	0	2	24.3	2	0	1.07	1.07	0.14	0	12.3	1	22	1	78.04	0.01	0.37	19	2.58	0	0	0.01	0.04	77.99	0	0	0	0.01	0	0	0	0.05	0	0	0.32	3	0	0	0	0.27	0	15.73	0	0
SGR194	2	36.4	0	0	2	0	0	2	28.6	3	2	0	0	0	0	11.4	1	22	1	55.49	0.01	0.18	32.6	11.72	0	0	0	0	55.49	0	0	0	0.01	0	0	0	0.01	0	0	0.16	0.76	0	0	0	0.09	0	17.05	14.7	0
SGR195	2	27.2	0	1	0	1	0	1	25.2	3	2	3.21	6.43	0.43	0	3.6	1	28	1	10.3	0.08	3.5	66.83	19.3	0	0.27	0	0	8.91	0	0	1.11	0.02	0.06	0	0	0.16	0	0	3.34	11.98	0	3.44	0	1.24	0	26.94	23.23	0
SGR196	1	27.5	0	0	0	0	1	0	22	2	0	15.8	13.93	2.11	0	6	1	24	1	46.03	5.58	2.84	31.46	14.09	0	0	0	0.31	34.17	0	10.38	1.16	0.01	0	5.57	0	0.18	0	0	2.66	4.77	0	2.06	0	0.52	0	24.12	0	0
SGR197	1	31.5	0	0	0	0	1	0	22	2	0	3.21	3.21	0.43	1	23.8	1	26	1	19.81	0	0.34	33.09	4.68	42.09	0	0.27	0	3.76	0	15.78	0	0	0	0	0	0	0	0	0.34	0	0	0	0	0.56	24.94	4.07	3.51	0
SGR198	2	38.4	0	0	0	0	0	2	25.6	3	2	9.91	13.93	1.32	1	9.3	1	26	1	75.08	2.42	0	17.1	5.4	0	0	0	0	7.35	0	66.98	0.75	0	0.02	2.39	0	0	0	0	0	6.59	0	1.33	0	0.24	0	0	8.94	0
SGR199	2	25.7	0	0	0	1	1	0	16	1	1	0	0	0	0	7.6	0	61	3	71.07	0.05	0.47	26.94	1.47	0	0	0	0	70.91	0.16	0	0	0.02	0.03	0	0	0.1	0	0	0.37	1.14	0	0	0	0.21	0	25.59	0	0
SGR200	1	33.7	0	0	2	0	0	1	40.1	4	2	0	0	0	0	7.4	1	29	1	86.26	1.5	1.65	3.39	7.2	0	0.8	0.34	0.25	84.73	0	0	0.13	0	0	1.5	0	0.03	0	0	1.61	0.77	0	0	0	0	0	0	2.62	0
SGR201	1	27.8	0	0	0	0	1	0	23.1	2	0	6.54	16.93	0.69	0	10.3	1	22	1	93.94	1.08	2.74	0.6	1.65	0	0	0	1.08	92.51	0	0	0.34	0.02	0.04	1.01	0	0.01	0	0	2.72	0	0	0.6	0	0	0	0	0	0
SGR202	1	22.5	0	0	2	1	0	0	21.3	2	0	0	0	0	0	17.6	0	38	2	92.48	0.02	1.65	3.6	2.26	0	0	0	0.74	91.74	0	0	0	0.02	0	0	0	0.06	0	0	1.59	0.98	0	0	0	0.25	0	0	2.37	0
SGR203	1	31.3	0	0	2	0	0	2	39.8	4	2	0	0	0	0	4.7	1	27	1	0.62	0	2.67	84.66	12.06	0	0.48	0	0.14	0	0	0	0	0	0	0	0	0.09	0	0	2.58	1.54	0	0	0	0.48	0	0	35.86	46.77
SGR204	2	35.3	1	0	0	0	0	2	25.2	3	2	2.07	2.07	0.14	1	15.9	0	33	2	7.66	0	0.5	21.9	7	62.93	0	0.08	0	0	7.52	0	0.06	0	0	0	0	0	0	0	0.5	0	0	1.67	0	1.96	0	18.27	0	0
SGR205	2	26.3	0	0	0	0	0	1	18.4	1	1	8.57	8.57	1.14	1	15.6	0	37	2	4.4	0.03	3.88	24.25	3.31	64.13	0	0	0.14	4.04	0	0	0.22	0.03	0	0	0	0.29	0	0	3.59	11.83	0	0	0	0	0	12.42	0	0
SGR206	2	27.3	0	0	2	0	0	1	21.2	2	0	9.43	9.43	1.71	1	20.5	0	45	2	8.88	0	0.84	11.32	5.7	73.26	0.05	0	0.04	8.79	0	0	0	0	0	0	0	0.06	0	0	0.78	0.35	0	0	0	0.06	6.77	4.14	0	0
SGR207	1	26.7	0	0	0	1	1	0	29.7	3	2	0	0	0	1	26.6	0	30	1	14.6	0	0.53	44.88	2.42	37.57	0	0.04	0.21	14.23	0	0	0.13	0	0	0	0	0	0	0	0.53	0	0	0.23	0	0.08	44.57	0	0	0
SGR208	2	31.7	0	0	2	0	1	0	27.9	3	2	2.32	11.79	0.31	0	14.6	1	28	1	5.7	0.03	0.55	91.03	2.7	0	0	0	0.06	4.68	0	0	0.96	0	0.03	0	0	0	0	0	0.55	0	0	0	0	0.3	37.82	52.9	0	0
SGR209	1	32.1	0	0	0	0	1	0	23.3	2	0	5	13.93	0.67	1	15	1	24	1	42.52	0.75	1.29	15.7	6.48	33.25	0.26	0	0.37	41.89	0	0	0	0.01	0	0.74	0.21	0.15	0	0	0.93	3.27	0	0.41	0	0.03	0	6.43	5.55	0
SGR210	2	31.2	1	0	2	0	1	0	23.4	2	0	0	0	0	1	17.1	0	34	2	5.53	0	0.87	0.8	5	87.8	0	0.53	0	0	0	4.18	0.82	0	0	0	0	0	0	0.4	0.47	0.67	0	0	0	0.13	0	0	0	0
SGR211	1	28.7	0	0	2	0	0	1	27.1	3	2	1.29	1.71	0.21	0	2.2	0	30	1	32.08	0	8.38	33.05	26.49	0	3.81	0	0.68	27.59	0	0	0	0	0	0	0	0.3	0	0	8.08	7.73	0	2.77	0	5.07	0	0	17.48	0
SGR212	1	34.9	0	0	0	0	0	1	23.6	2	0	0	0	0	0	4.5	1	29	1	48.96	0	2.79	19.67	28.58	0	2.52	0	0.41	45.37	0	0	0.66	0	0	0	0	0.44	0.26	0	2.1	1.27	0	0	0	0	0	0	18.4	0
SGR213	1	28	0	0	0	0	0	1	30.6	4	2	1.61	3.21	0.21	0	1.8	0	32	2	58.81	0.09	2.21	33.69	5.2	0	0	0	0.24	58.57	0	0	0	0.09	0	0	0	0	0	0	2.21	4.76	0	3.4	0	0.57	0	24.95	0	0
SGR214	1	27	0	0	0	0	1	0	18.7	2	0	3.75	7.5	0.5	0	2.8	0	31	2	25.4	0	1.83	56.85	15.93	0	0.35	0	0.66	24.39	0	0	0	0	0	0	0	0.4	0	0	1.42	21.87	0	0	0	0.55	0	34.42	0	0
SGR215	1	24.7	0	0	1	0	1	0	21.4	2	0	2.94	9.79	0.52	1	20.1	1	28	1	32.67	0.26	1.42	11.43	4.43	49.79	0.28	0.15	0.18	31.37	0	0	0.7	0	0	0.26	0	0.03	0	0	1.39	1.43	0	0.31	0	0.05	0	9.64	0	0
SGR216	1	24.3	0	0	1	1	1	0	20.1	2	0	3.75	7.5	0.5	0	8.4	0	42	2	15.02	0.02	0.02	84.29	0.65	0	0.12	0	0	0	0	14.85	0.06	0	0.02	0	0	0.02	0	0	0	0	0	1.47	0	2.11	16.47	34.5	29.74	0
SGR217	2	30.6	0	0	0	0	0	1	20.8	2	0	1.61	4.29	0.21	1	5.6	1	25	1	2.93	0	1.78	4.78	1.42	89.09	0	0	0.08	2.85	0	0	0	0	0	0	0	0	0	0	1.78	0	0	0.55	0	0.2	0	4.03	0	0
SGR219	1	25.1	0	0	0	1	0	0	24.3	2	0	4.04	8.14	0.5	0	7.6	1	25	1	57.91	1.48	1.59	32.07	6.95	0	0	0	0.49	32.63	24.77	0	0.03	0	0	1.48	0	0	0	0	1.59	6.5	0	0	0	0	0	25.57	0	0
SGR220	2	25.3	0	1	0	0	1	0	30	4	2	8.75	21	0.83	0	6.3	0	33	2	49.3	0.13	6.91	36.08	7.58	0	0	0	0	42.96	6.34	0	0	0	0.13	0	0	0.54	0	0	6.36	0	0	4.21	0	1.06	0	30.81	0	0
SGR221	1	28.5	0	1	1	1	0	1	20.8	2	0	0.54	1.07	0.07	0	1	1	28	1	15.33	0.2	8.17	28.04	48.27	0	0	7.81	7.52	0	0	0	0	0	0.2	0	0	0.07	0	0	8.1	14.53	0	0	0	13.51	0	0	0	0
SGR222	3	30.6	1	0	0	0	0	0	15.4	1	1	8.13	26	0.18	1	0.5	0	32	2	8.96	9.54	7.32	43.34	30.84	0	3.64	2.94	2.38	0	0	0	0	0	0	9.54	0	0	0	0	7.32	31.52	0	0	1.46	10.36	0	0	0	0
SGR223	2	33.2	0	0	2	0	0	1	32.4	4	2	16.96	32.86	0.93	1	25.3	0	66	3	22.69	0	0.37	4.68	3.11	69.15	0.08	0.04	0.04	22.52	0	0	0	0	0	0	0	0.04	0.05	0	0.28	0.4	0	0.24	0	0.22	0	3.82	0	0
SGR224	1	34.2	0	0	2	1	0	0	28.2	3	2	0	0	0	0	3.6	0	31	2	78.14	1.48	1.5	1.58	17.31	0	0.55	0	0	0	0	77.59	0	0.04	0	1.44	0	0.39	0	0	1.1	1.58	0	0	0	0	0	0	0	0
SGR225	1	26.3	0	0	0	1	1	0	24.3	2	0	2.57	10.29	0.43	1	23	0	96	3	0.19	0	1.1	74.08	2.91	21.71	0	0.11	0.08	0	0	0	0	0	0	0	0	0.41	0	0	0.69	2.14	0	0	0	0	0	59.8	0	12.15
SGR226	2	27.1	0	0	1	1	1	0	23	2	0	0.39	2.36	0.07	1	19.4	0	37	2	30.53	0	0.88	14.64	2.47	51.48	0.76	0.46	0.09	29.2	0	0	0.02	0	0	0	0	0.06	0	0	0.82	0	0	0	0	0.05	0	4.98	0	9.6
SGR227	1	25.8	0	0	0	0	1	0	24	2	0	0.54	1.07	0.07	1	20.7	0	57	3	46.95	0	1.38	0.21	3.19	48.26	0	0	0	46.95	0	0	0	0	0	0	0	0.03	0	0	1.35	0	0	0	0	0.21	0	0	0	0
SGR228	1	25.7	0	0	1	1	0	0	27.4	3	2	0	0	0	0	3.7	1	22	1	0.54	0	0.5	98.79	0.17	0	0	0	0	0	0	0	0.54	0	0	0	0	0	0	0	0.5	0	0	0	0	2.09	0	51.94	44.77	0
SGR229	2	31	0	0	2	0	0	0	26.6	3	2	0.86	0.86	0.14	1	20.7	1	27	1	60.77	0	0.8	10.36	3.96	24.11	0	0	0.02	60.75	0	0	0	0	0	0	0	0.01	0.6	0	0.19	0.62	0	0.3	0	0.11	0	9.33	0	0
SGR230	2	33.5	0	0	2	0	0	2	32.9	4	2	0	0	0	1	20.9	0	30	1	7.9	0.01	0.22	11.31	2.1	78.45	0.41	0	0.06	6.76	0	0	0.67	0	0.01	0	0	0	0	0	0.22	0.07	0	0.29	0	0.21	6.63	1.08	0.93	2.08
SGR231	1	24.9	0	0	0	0	0	0	19.1	2	0	1.25	2.5	0.07	0	3.1	1	28	1	64.78	0.11	2.57	2.51	30.02	0	0	1.43	0.6	62.76	0	0	0	0.11	0	0	0	0	0	0	2.57	0	0	0	0	2.51	0	0	0	0
SGR232	1	26.6	0	0	2	0	1	0	22.5	2	0	1.07	4.29	0.18	1	6.1	0	85	3	0.07	0	2.88	6.86	8.81	81.38	0	0	0.07	0	0	0	0	0	0	0	0	0.28	0	0	2.6	1.87	0	0	0	1.45	0	0	0	3.54
SGR233	2	35.6	0	0	0	0	0	2	23.3	2	0	2.14	2.14	0.29	0	2.7	0	35	2	0.32	0	3.78	92.99	2.91	0	0	0	0.32	0	0	0	0	0	0	0	0	0.12	0	0	3.66	0	0	0	0	0.41	0	88.6	0	3.98
SGR234	1	37.8	0	0	2	0	0	2	25	3	2	0.71	4.29	0.12	0	2.1	1	27	1	10.7	0	5.63	27.57	56.09	0	0	0	0	0	10.7	0	0	0	0	0	0	0	0	0	5.63	2.69	0	1.46	0	3.65	0	10.61	9.15	0
SGR235	2	34.5	0	0	0	1	0	2	24.5	2	0	1.61	3.21	0.21	0	13.8	0	38	2	70.24	0.01	0.21	25.43	4.11	0	0	0.65	0	69.59	0	0	0	0	0.01	0	0	0.01	0	0	0.2	2.22	0	0	0	0.04	0	13.99	6.03	3.15
SGR236	1	37.1	1	0	2	0	0	1	20.5	2	0	8.13	40.36	0.42	1	17.9	0	57	3	48.61	0	0.67	21.24	1.51	27.97	0	0.5	0	48.1	0	0	0	0	0	0	0	0	0	0	0.67	3.44	0	0.69	0	0.75	0	1.26	4.67	10.43
SGR237	2	33.3	0	0	0	0	0	2	28	3	2	0	0	0	0	1.4	0	30	1	0	7.89	1.41	68.27	22.42	0	0	0	0	0	0	0	0	0	0	7.89	0	0	0	0	1.41	0	0	0	0	0	0	68.27	0	0
SGR238	1	25.3	0	0	0	1	0	1	19.4	2	0	0	0	0	0	6.4	0	31	2	29.49	0	3.22	59.83	7.46	0	0	0	0.14	0	0	29.35	0	0	0	0	0	0.71	0	0	2.5	14.44	0	0	0	1.05	0	15.15	0	29.2
SGR239	1	25	0	0	0	1	0	0	20.5	2	0	0	0	0	0	10.9	0	52	3	85.37	0	0.38	8.36	5.89	0	0	0	0.28	85.09	0	0	0	0	0	0	0	0.01	0	0	0.37	1.06	0	0	0	0.61	0	6.69	0	0
SGR240	2	32.3	0	0	2	0	0	2	25.3	3	2	6.86	6.86	1.71	1	32.9	0	37	2	19.26	0.01	0.24	31.51	3.45	45.53	0	0	0.08	19.12	0	0	0.06	0	0.01	0	0	0	0	0	0.24	2.05	0	0	0	0.13	17.99	8.81	2.53	0
SGR241	1	28.8	0	0	2	0	0	1	18	1	1	4.29	4.29	0.57	1	37.5	0	86	3	6.56	2.11	0.11	78.54	4.16	8.52	0.23	0.12	0.2	6	0	0	0.01	0	0.03	2.09	0	0	0	0	0.11	4.43	0	0.16	0	0.07	63.22	0.6	8.9	1.16
SGR242	1	36	0	0	0	0	0	2	25.6	3	2	0	0	0	0	3	0	32	2	2.51	0	5.4	68.28	23.81	0	0	0	0.15	0	0	0	2.36	0	0	0	0	0	0	0	5.4	0	0	0	0	3	0	65.29	0	0
SGR243	1	38.3	0	0	0	1	0	1	28.1	3	2	0	0	0	1	10.3	0	45	2	9.42	0.03	0.83	35.1	5.91	48.71	0	0	0.17	9.26	0	0	0	0.02	0.01	0	0	0.05	0	0	0.78	1.68	0	0.6	0.08	0.13	26.93	0	5.69	0
SGR244	2	26.6	0	0	2	0	1	0	22.7	2	0	0	0	0	0	8.3	0	48	2	12.15	0	0.87	81.99	4.99	0	0	0	0	0	9.63	2.52	0	0	0	0	0	0.19	0	0	0.68	4.16	0	0	0	0.63	50.18	8.19	18.83	0
SGR245	1	24.5	0	0	1	1	1	0	20.9	2	0	0	0	0	0	17.1	0	39	2	4.55	0	0.47	93.96	1.02	0	0	0	0.11	0	4.04	0	0.41	0	0	0	0	0	0	0	0.47	1.67	0	0	0	0.52	69.18	22.59	0	0
SGR246	2	29.7	0	0	0	1	0	0	35.3	4	2	0.54	1.07	0.07	1	13.9	0	37	2	52.54	0.03	0.87	4.13	6.37	36.06	0	0	0.13	47.26	0	5.15	0	0.03	0.01	0	0	0	0	0	0.87	2.22	0	1.91	0	0	0	0	0	0
SGR247	1	26.1	0	0	0	0	1	0	25.7	3	2	0	0	0	0	3.5	1	23	1	78.03	0.74	5.72	3.52	11.99	0	0	0	0.74	76.73	0	0	0.57	0	0	0.74	0	0.04	0	0	5.68	0	0	3.52	0	0	0	0	0	0
SGR248	1	31.4	0	0	2	0	0	2	25.3	3	2	1.71	3.43	0.29	0	13.4	0	30	1	36.03	0	1.06	58.15	4.75	0	0	0	0.19	35.83	0	0	0	0	0	0	0	0.02	0	0	1.05	0	0	0.46	0	0	44.24	7.22	6.23	0
SGR249	1	34.2	0	0	2	0	0	2	26.1	3	2	0	0	0	0	7.8	0	43	2	62	2.86	3.61	25.8	5.72	0	0.51	0	0	61.5	0	0	0	0	0	2.86	0	0.03	0	0	3.59	1.58	0	0	0	1.14	0	12.4	10.69	0
SGR250	1	29.5	0	0	2	0	0	2	17.3	1	1	2.86	10.64	0.29	0	8.6	0	33	2	74.34	9.12	3.26	4.08	9.19	0	0.5	0	0.1	73.39	0	0	0.35	0.01	0	9.11	0	0	0	0	3.26	0	0	0	0	1.81	0	0	2.27	0
SGR251	1	29.9	0	0	0	1	0	2	27.2	3	2	0	0	0	0	7	1	23	1	63.27	0	4.1	15.88	16.75	0	1.98	0.09	0	61.21	0	0	0	0	0	0	0	0.11	0	0	3.99	3.27	0	0.88	0	0	0	0	5.54	6.2
SGR252	1	32.8	0	1	0	0	0	2	27.2	3	2	0	0	0	0	7.1	1	25	1	35.25	0	3.37	45.91	15.48	0	0	0	0.18	0	0	35.07	0	0	0	0	0	0	0	0	3.37	5.18	0	0	0	0	0	40.73	0	0
SGR253	1	30.1	0	0	0	0	0	1	22.4	2	0	0	0	0	1	25.5	0	31	2	24.77	0	0.08	35.31	0.66	39.19	0.08	0	0	24.69	0	0	0	0	0	0	0	0.01	0	0	0.07	0	0	0	0	0	0	18.97	16.35	0
SGR254	1	24.9	0	0	0	0	1	0	24.3	2	0	0	0	0	0	11.6	1	26	1	76.54	0.07	1.04	12.76	9.6	0	0.37	0	1.12	75.06	0	0	0	0.03	0.04	0	0	0	0	0	1.04	2.12	0	2.29	0	0	0	8.35	0	0
SGR255	1	28.9	0	0	2	0	0	1	20.3	2	0	0	0	0	1	23.9	0	110	3	36.68	0	0.59	20.18	0.69	41.87	0.43	0	0.16	36.01	0	0	0.08	0	0	0	0	0	0	0	0.59	4.64	0	0	0	0.19	0	4.05	3.49	7.81
SGR257	1	30.4	0	0	0	0	0	2	21.4	2	0	0.79	0.79	0.14	1	16.2	0	30	1	30.53	0.07	0.8	51.67	8.01	8.92	0.26	0.64	0.09	19.52	9.81	0	0.22	0.03	0.04	0	0.13	0.28	0.14	0	0.25	0.53	0	0.76	0	0.14	36.47	5.96	5.13	2.68
SGR258	2	26.7	0	1	1	0	0	1	24.3	2	0	1.07	1.07	0.14	0	6.8	1	27	1	0.44	0.01	1.97	90	7.57	0	0	0	0	0	0	0	0.44	0.01	0	0	0	0.04	0	0	1.93	3.4	0	1.37	0	0.25	20.51	64.46	0	0
SGR259	1	30.2	0	0	2	0	0	1	20.3	2	0	0	0	0	0	3.9	0	30	1	28.11	0.05	15.24	10.62	45.99	0	3.83	0	0.72	23.2	0	0	0.36	0	0.05	0	0.58	0.22	0	0	14.44	4.44	0	1.59	0	4.59	0	0	0	0
SGR260	1	27.6	0	0	2	0	0	2	24.5	2	0	1.29	1.71	0.21	0	2.7	0	31	2	54.39	0	4.76	40.86	0	0	0.93	1.45	0	0	52.01	0	0	0	0	0	0	0.25	0	0	4.51	4.31	0	0	0	0.19	0	36.35	0	0
SGR261	1	27.4	0	0	1	1	0	1	25.6	3	2	0	0	0	0	7.1	1	24	1	79.78	0.06	3.93	0.62	15.61	0	0	0	0.03	60.33	19.43	0	0	0	0.06	0	0	0	0	0	3.93	0	0	0	0	0.62	0	0	0	0
SGR262	1	34	0	1	0	1	0	2	28.5	3	2	21.25	32	1.5	0	0.6	1	26	1	0.67	1.95	86.51	0	10.87	0	0	0	0.67	0	0	0	0	1.64	0.31	0	0	0	0	0	86.51	0	0	0	0	0	0	0	0	0
SGR263	1	35	0	0	1	1	0	2	24.5	2	0	1.14	1.14	0.29	1	21.8	1	22	1	1.65	0.02	0.37	41.28	10.89	45.79	1.36	0.04	0.09	0	0	0	0.16	0	0.01	0	0	0.01	0	0	0.37	1.97	0	0	0	0.1	27.14	4.43	7.64	0
SGR264	1	23.7	0	0	0	1	1	0	20	2	0	3.57	8.57	0.48	1	16.9	0	34	2	16.05	0	3.31	20.55	0.95	59.14	0	0	0.08	15.97	0	0	0	0	0	0	0	0	0	0	3.31	0.51	0	0.36	0	0.66	16.35	2.67	0	0
SGR266	1	31	0	0	0	0	0	2	18.6	2	0	0	0	0	0	8.2	1	22	1	77.62	0	6.91	13.44	2.03	0	0	0.16	0.23	76.99	0	0	0.24	0	0	0	0	0.07	0	0	6.84	1.4	0	0.75	0	0.82	0	2.76	2.38	5.32
SGR267	2	29.1	0	0	0	0	0	0	20.5	2	0	1.07	1.07	0.14	1	13.3	0	31	2	14.34	0	0.9	6.95	2.7	75.1	0.22	0	0.03	0	0	14.08	0	0	0	0	0	0	0	0	0.9	0	0	0.93	0	1.17	0	3.39	1.46	0
SGR268	1	32.7	0	0	2	1	0	2	28.4	3	2	0	0	0	1	19.8	0	79	3	0.9	0	0.89	19.4	3.2	75.6	0.86	0	0.04	0	0	0	0	0	0	0	0	0.17	0.12	0	0.6	1.45	0	0	0	0.22	6.99	9.76	0.98	0
SGR269	1	22.3	0	1	1	1	0	2	19.8	2	0	0	0	0	0	5	1	26	1	99.44	0	0.56	0	0	0	0	0	0	0	0	99.44	0	0	0	0	0	0	0	0	0.56	0	0	0	0	0	0	0	0	0
SGR271	2	31	0	0	2	1	0	2	38.2	4	2	1.57	1.57	0.29	0	6.8	1	27	1	44.79	0	1.24	36.85	17.12	0	0	0	0.26	43.65	0	0	0.89	0	0	0	0	0.28	0	0	0.97	32.71	0	1.83	0	2.3	0	0	0	0
SGR272	1	29.9	0	0	1	0	1	0	25.9	3	2	0	0	0	0	5.6	0	31	2	33.12	0.04	2.85	44.18	19.81	0	0	0	0	32.05	0	0	1.07	0	0.04	0	0	0	0	0	2.85	0.77	0	0	0	1.19	0	34.48	0	7.75
SGR273	1	27.1	0	0	0	0	1	0	22.8	2	0	0	0	0	0	9.8	0	36	2	64.57	1.21	1.66	23.51	9.06	0	0	0	0.19	64.08	0	0	0.31	0.07	0	1.14	0	0.23	0	0	1.42	1.61	0	0.63	0	1.58	0	19.69	0	0
SGR274	3	30.5	0	0	0	0	0	0	21	2	0	2.29	2.57	0.38	1	19.9	0	52	3	0	0	0.77	16.64	7.09	75.5	0	0	0	0	0	0	0	0	0	0	0	0.16	0	0	0.6	2.48	0	0	0	0.22	0	9.74	4.2	0
SGR275	1	36.8	0	1	0	0	0	2	27.5	3	2	0	0	0	0	5.2	0	31	2	61.06	0	0.77	25.97	12.2	0	0	0	0	60.87	0	0	0.19	0	0	0	0	0	0	0	0.77	25.97	0	0	0	0	0	0	0	0
SGR276	1	36.3	0	0	2	0	0	1	29.2	3	2	2.14	4.29	0.36	1	25	0	32	2	0.11	0.02	0.25	37.13	2.49	60	0	0	0.05	0	0	0	0.06	0.01	0.01	0	0	0.01	0	0	0.24	2.01	0	0.25	0	0.09	23.7	7.74	3.34	0
SGR277	2	36.4	0	1	1	0	0	2	22.2	2	0	0	0	0	0	15.1	1	29	1	33.2	0.05	0.97	57.81	7.98	0	0	0	0	33.03	0	0	0.17	0.02	0.03	0	0	0.04	0	0	0.93	4.48	0	1.75	0	0.37	39.26	6.41	5.53	0
SGR278	1	29.6	0	0	2	0	0	1	26	3	2	0	0	0	1	14.9	0	33.84	2	8.49	0	0.99	50.16	6.9	33.46	0.07	0	0.03	0	8.36	0	0.03	0	0	0	0.3	0.15	0	0	0.54	10.29	0	0.41	0.05	0.15	9.28	16.2	1.3	12.48
SGR279	1	26.1	0	0	1	1	1	0	21.5	2	0	0	0	0	0	8.1	0	39	2	54.09	0	7.22	22.49	16.2	0	0.61	0	0.57	52.91	0	0	0	0	0	0	0.32	0	0	0	6.89	0	0	0	0	0.26	17.06	2.78	2.4	0
SGR280	2	28.3	0	0	2	0	1	0	23.9	2	0	0.54	2.14	0.07	0	6.1	0	44	2	47.7	0	2.87	28.22	21.21	0	0	0.21	3.06	44.43	0	0	0	0	0	0	0.52	0.37	0	0	1.97	2.83	0	0	0	0.18	0	3.72	0	21.49
SGR281	1	21.8	0	1	1	1	1	0	24.1	2	0	0	0	0	0	4.3	1	29	1	15.41	1.89	3.67	63.38	15.66	0	0.46	0	0.2	14.69	0	0	0.05	0.02	0.05	1.82	0.12	0.28	0	0	3.26	2.01	0	2.88	0.19	0.36	32.32	21.07	4.54	0
SGR282	2	26.7	0	0	2	0	1	0	22.6	2	0	1.57	6.29	0.07	1	12.3	0	79	3	14.67	0.01	1.14	0.5	2.61	81.09	0	0	0.07	14.6	0	0	0	0.01	0	0	0	0	0	0	1.14	0	0	0.5	0	0	0	0	0	0
SGR283	1	25.5	0	0	2	0	0	0	21	2	0	0.89	5.36	0.12	0	8.4	0	43	2	0.05	0.01	5.06	87.18	7.7	0	0	0	0.05	0	0	0	0	0.01	0	0	0	0.27	0	0	4.79	3.09	0	1.48	0	0.06	70.95	11.59	0	0
SGR284	2	26.6	0	0	0	0	1	0	22.5	2	0	0	0	0	1	24.6	0	33.84	2	10.03	0.01	0.03	25.3	3.62	61.01	0	0.07	0.05	9.76	0	0	0.14	0.01	0	0	0	0	0	0	0.03	0.7	0	0.75	0	0.06	16.88	2.76	2.38	1.77
SGR285	2	24.2	0	0	0	0	1	0	25.5	3	2	0	0	0	1	23.1	0	33.84	2	5.93	0.97	0.61	26.67	0.8	65.02	0	0	0.04	1.6	0	4.06	0.23	0	0	0.97	0	0	0	0	0.61	0	0	0	0	0	25.69	0.98	0	0
SGR286	3	36.2	1	0	2	0	1	0	19.5	2	0	0	0	0	0	8.4	0	39	2	1.97	0	2.05	53.53	16.75	25.7	1.52	0	0.44	0	0	0	0	0	0	0	0	0	0	0.61	1.43	1.37	0	0.74	0.1	0.4	0	1.35	4.98	44.6
SGR287	2	26.4	0	1	1	1	1	0	19.6	2	0	6.29	6.29	0.29	1	14.8	1	23	1	29.49	0.01	1.08	1.21	0.75	67.47	0	0	0.06	8.34	0	21.08	0	0.01	0	0	0	0	0	0	1.08	1.07	0	0	0	0.14	0	0	0	0
SGR288	2	26.7	0	0	0	1	0	1	31.2	4	2	0	0	0	0	3.3	1	28	1	21.14	0	0.57	61.2	17.1	0	0	0	0	20.83	0	0	0.3	0	0	0	0	0	0	0	0.57	0	0	0	0	2.37	0	58.83	0	0
SGR289	2	26.4	0	0	0	0	1	0	31.1	4	2	23.14	46.29	3.86	1	23.7	1	25	1	9.23	3.3	1.27	31.9	1.53	52.77	0	0	0.16	3.8	0	5.28	0	0	0	3.3	0	0.09	0	0	1.18	0.36	0	0	0	0	0	12.26	3.52	15.75
SGR290	2	24.1	0	0	1	1	1	0	21.4	2	0	2.92	17.5	0.17	0	20.2	1	26	1	62.12	1.14	1.12	34.15	1.47	0	0	0	0	62.02	0	0	0.1	0	0.03	1.11	0	0.13	0	0	0.99	0	0	0.66	0	0.03	29.34	0	4.13	0
SGR291	2	27.1	0	0	2	0	1	0	20.7	2	0	0.86	0.86	0.14	0	7.6	1	22	1	58.75	0	0.59	33.5	7.15	0	0	2.36	0.06	56.34	0	0	0	0	0	0	0	0.07	0	0	0.52	1.21	0	0	0	0.58	0	31.71	0	0
SGR292	2	26	0	0	1	0	1	0	27.3	3	2	0	0	0	1	14.8	0	36	2	3.1	0	1.9	21.37	5.86	67.77	0	0	0.13	0	2.7	0	0.27	0	0	0	0	0	0	0	1.9	0	0	1.8	0	0.38	0	6.56	0	12.64
SGR293	1	26.1	0	0	2	0	1	0	18.7	2	0	3.43	3.43	0.57	0	1.9	1	29	1	42.35	0	4.25	51.43	1.97	0	0	0	0	0	42.35	0	0	0	0	0	0	0	0	0	4.25	0	0	0	0	0	0	51.43	0	0
SGR294	2	31.6	0	1	0	0	0	2	20.4	2	0	0	0	0	0	5.5	0	30	1	56.51	14.15	2.69	18.61	8.03	0	1.57	3.26	0	32.57	6.18	12.93	0	0	0	14.15	0	0.26	1.35	0	1.09	0.78	0	1.68	0	0.66	0	4.09	3.53	7.88
SGR295	1	29.8	0	0	1	0	1	0	27.7	3	2	0	0	0	1	12.9	0	35	2	1.77	0	0.93	14.31	5.72	77.28	0	0	0.14	1.62	0	0	0	0	0	0	0	0	0	0	0.93	4.44	0	2.05	0	1.38	0	0	6.45	0
SGR296	1	28.8	0	0	1	1	1	0	26.7	3	2	0.25	1.5	0.02	0	3.6	0	33.84	2	66.19	0	3.29	0	30.51	0	0	0.62	0	0	65.58	0	0	0	0	0	0	0	0	0	3.29	0	0	0	0	0	0	0	0	0
SGR297	1	29.6	0	0	0	0	0	1	17.6	1	1	0.57	1.71	0.1	1	16.4	1	22	1	0.11	0.04	0	37	1.94	60.91	0	0	0.05	0	0	0	0.06	0	0.04	0	0	0	0	0	0	1.4	0	0	0	0.03	0	0	35.57	0
SGR298	2	27.3	0	0	0	0	0	1	22.2	2	0	0.79	0.79	0.14	0	7.3	0	32	2	86.87	0.02	2.61	2.99	7.51	0	0	0	0.26	86.62	0	0	0	0.01	0.01	0	0	0	0	0	2.61	0	0	0	0	0.31	0	0	2.68	0
SGR299	2	25.9	0	0	2	0	1	0	21.8	2	0	0	0	0	0	2.9	0	34	2	11.05	0	3.59	77.33	8.03	0	0	0	0.15	0	0	6.11	4.79	0	0	0	0	0.17	0	0	3.42	14.73	0	0	0	0.76	47.43	7.74	6.67	0
SGR301	1	32.2	0	0	2	0	0	2	19.2	2	0	6.96	13.93	1.07	1	29.5	0	51	3	29.22	0.03	0.14	33.63	3.08	33.9	0	0	0	29.15	0	0	0.07	0	0.03	0	0	0	0	0	0.14	0.34	0	0	0	0.08	20.09	13.13	0	0
SGR302	2	33.5	0	0	0	1	0	1	23.5	2	0	0	0	0	1	17.6	0	33.84	2	2.9	0	0.95	37.67	1.69	56.8	0.06	0	0.07	2.73	0	0	0.04	0	0	0	0	0.15	0	0	0.8	0.49	0	1.05	0	0.44	23.57	3.85	3.32	4.94
SGR303	1	30	0	0	2	1	0	1	27.6	3	2	0.48	2.86	0.12	0	3.3	0	37	2	3.45	0	8.53	54.38	33.64	0	0.6	2.72	0.13	0	0	0	0	0	0	0	0	0.08	0	0	8.45	10.4	0	1.86	0	0.31	0	29.22	12.59	0
SGR304	1	23.7	0	1	1	0	0	0	24.6	2	0	0	0	0	0	1.1	1	25	1	1.76	0.16	3.91	64.14	30.05	0	0	0	1.76	0	0	0	0	0.16	0	0	0	0.13	0	0	3.78	27.13	0	11.69	0	3.94	0	21.37	0	0
SGR305	2	31.5	0	0	0	0	0	2	22.1	2	0	1.57	1.57	0.29	0	3.6	0	51	3	53.51	0	5.29	34.49	6.71	0	0	0.72	0	0	0	52.78	0	0	0	0	0.15	0.07	0	0	5.07	1.62	0	0	0	5.63	0	27.24	0	0
SGR306	2	39.7	0	0	0	0	0	2	20.3	2	0	0	0	0	0	7.9	1	28	1	15.54	0	4.98	65.4	14.07	0	0	0	0.16	0	15.12	0	0.25	0	0	0	0	1.44	0	0	3.54	23.34	0	3.35	0	1.97	0	36.74	0	0
SGR307	1	28.2	0	0	0	0	0	2	22.2	2	0	0	0	0	0	1	1	22	1	4.03	0.58	25.54	7.57	62.28	0	0.96	0.29	1.81	0	0	0	0.97	0	0.58	0	2.2	0	0	0	23.34	0	0	0	0	7.57	0	0	0	0
SGR308	2	32.2	0	0	0	1	0	1	27.4	3	2	0	0	0	0	3.4	0	36	2	0	0	0.47	99.53	0	0	0	0	0	0	0	0	0	0	0	0	0	0.47	0	0	0	0	0	0	0	0.3	0	99.23	0	0
SGR309	2	28.5	0	0	2	0	1	0	28.5	3	2	0	0	0	0	2.6	1	27	1	2.87	0	6.65	47.32	43.15	0	1.65	0.5	0.34	0	0	0	0.39	0	0	0	0	0.44	0	0	6.21	23.86	0	0	3.99	2.59	0	0	0	16.89
SGR310	1	35.1	0	0	2	0	0	2	35	4	2	0	0	0	0	2.3	0	38	2	27.12	2.35	6.94	43.35	20.24	0	0	0	0	0	0	27.12	0	0	0.09	2.26	0	0	0	0	6.94	1.25	0	0	0	0.11	0	41.99	0	0
SGR311	2	26.8	0	0	1	0	1	0	24.5	2	0	0	0	0	0	3.6	0	33.84	2	70.64	0	2.13	14.06	13.18	0	0	0.71	0	0	0	69.1	0.83	0	0	0	0	0.02	0.17	0	1.93	13.6	0	0	0	0.46	0	0	0	0
SGR312	1	25.6	0	0	0	0	1	0	20.7	2	0	0	0	0	0	12.6	0	33	2	80.38	1.79	0.33	14.93	2.56	0	0	0	0	80.31	0	0.05	0.02	0.01	0.01	1.78	0	0.01	0	0	0.32	0	0	0.49	0	0.08	0	7.71	6.65	0
SGR313	2	28.5	0	0	1	0	0	0	25.3	3	2	0	0	0	0	1.5	0	40	2	5.33	1.71	6.57	61.89	24.5	0	1.95	3.38	0	0	0	0	0	0	0	1.71	0	0	0	0	6.57	0	0	0	0	4.67	0	0	0	57.21
SGR314	1	25.5	0	0	0	0	1	0	24.2	2	0	0	0	0	0	7.4	0	33	2	0.19	0	0.93	95.58	3.3	0	0	0.02	0.18	0	0	0	0	0	0	0	0.07	0.32	0	0	0.54	30.2	0	0	0	0.04	0	58.76	6.57	0
SGR315	2	36	0	1	0	0	0	2	24.3	2	0	0.71	4.29	0.12	1	12.3	0	40	2	0.04	0	0.5	14.72	3.49	81.25	0	0	0	0	0	0	0.04	0	0	0	0	0.19	0	0	0.3	0	0	0	0	0.04	0	14.68	0	0
SGR316	1	24.4	0	0	0	1	0	0	18.1	1	1	0	0	0	0	4.3	0	80	3	45.31	5.22	7.1	37.44	4.93	0	2.29	0	0.1	42.7	0	0	0.22	0.04	0	5.18	0	0.62	0	0	6.49	5.32	0	0	0	0	32.12	0	0	0
SGR317	1	31.7	1	0	2	0	0	1	19.2	2	0	2.41	9.64	0.18	1	19.3	0	69	3	0.4	0	4.53	7	3.29	84.79	0.33	0.07	0	0	0	0	0	0	0	0	0	0.03	0	2.33	2.17	0.74	0	0	0	0.86	0	0	5.4	0
SGR318	1	30	0	0	0	0	0	1	36.5	4	2	0.71	4.29	0.12	1	11.4	0	30	1	2.49	0.09	1.64	0.59	7.36	87.84	0	0.05	0.16	2.21	0	0	0.06	0	0.09	0	0	0	0	0	1.64	0	0	0	0	0.59	0	0	0	0
SGR319	1	33.3	0	0	2	0	0	2	28.8	3	2	0	0	0	1	8.1	1	28	1	1.63	4.13	0.69	15.12	16.83	61.59	0.52	0.95	0.16	0	0	0	0	0	0	4.13	0.13	0.07	0	0	0.49	1.77	0	0.76	0.39	0.27	0	11.92	0	0
SGR320	1	26.6	0	0	1	1	1	0	21.2	2	0	2.14	2.14	0.29	0	33.1	1	29	1	46.87	0	0.85	48.24	4.04	0	3.59	0	0.03	43.25	0	0	0.01	0	0	0	0	0	0	0	0.85	0	0	0.19	0	0.02	35.83	5.85	5.04	1.32
SGR321	1	30	0	0	0	0	0	0	22.6	2	0	1.61	3.21	0.21	0	2.6	0	52	3	0.46	0	6.88	74.4	18.25	0	0.38	0	0	0	0	0	0.09	0	0	0	0	0	0	0	6.88	5.49	0	0	0	0	0	37.01	31.91	0
SGR322	1	23.6	0	1	1	1	0	1	20.5	2	0	5.89	17.14	0.79	1	33.7	1	27	1	0.34	0	0.36	23.15	1.89	74.27	0.18	0	0.17	0	0	0	0	0	0	0	0	0	0	0	0.36	0	0	0	0	0	17.6	0	0	5.54
SGR323	1	29.8	0	1	2	0	0	1	22.2	2	0	2.86	4.29	0.38	1	5	1	25	1	8.2	0	7.99	10.94	22.94	49.93	0	2.57	1.04	3.19	0	0	1.4	0	0	0	0	0	0	0	7.99	10.32	0	0	0	0.62	0	0	0	0
SGR324	2	30	0	0	1	1	0	2	32.1	4	2	1.25	7.5	0.17	1	16.1	0	31	2	0	0	1.45	28.45	8.07	62.03	0	0	0	0	0	0	0	0	0	0	0	0.71	0	0	0.74	0	0	0	0	0.69	17.15	2.8	2.41	5.4
SGR325	1	32.4	0	0	0	1	0	1	22.5	2	0	2.86	5.14	0.71	0	1.9	1	25	1	25.44	0	7.27	40.07	27.22	0	0	0	1.01	0	0	24.12	0.3	0	0	0	0	0	0	0	7.27	14.91	0	0	0	0	0	25.16	0	0
SGR326	1	38.9	0	0	2	0	0	2	25.6	3	2	1.07	1.07	0.14	1	21.7	0	31	2	48.8	0.04	0.42	25.46	2.26	23.02	0	0	0	48.8	0	0	0	0.02	0.02	0	0	0.05	0	0	0.37	4.53	0	0	0	0.19	0	11.14	9.6	0
SGR327	1	26.4	0	0	2	0	1	0	20.4	2	0	3.07	6.14	0.14	1	15.3	0	32	2	34.08	0.21	0.99	5.99	7.05	51.68	0.28	0	0	26.63	0	7.01	0.16	0.01	0.03	0.17	0	0.07	0	0	0.92	2.01	0	0	0	0.07	0	0.74	0.32	2.85
SGR328	2	37.2	0	0	2	0	0	2	28.9	3	2	0	0	0	0	6.4	0	33.84	2	64.53	0	4.74	21.73	9.01	0	0	0.4	0	43.12	8.05	12.63	0.31	0	0	0	0	0.33	0	0	4.4	5.41	0	1.95	0	0.16	0	14.21	0	0
SGR329	2	26.5	0	0	0	1	1	0	19.3	2	0	0	0	0	0	1.7	1	24	1	22.04	6.51	13.15	26.29	32.01	0	1.42	0	0	20.62	0	0	0	0.07	0	6.44	0	1.64	0	0	11.51	0	0	11.42	0	5.12	0	9.75	0	0
SGR330	3	29.1	0	0	0	1	1	0	18.7	2	0	0	0	0	1	17.7	0	30	1	11.86	0	0.26	24.23	7.18	56.47	0.84	0	0.42	0	0	10.59	0.01	0	0	0	0	0.03	0	0	0.23	0	0	0	0	0	7.83	16.4	0	0
SGR331	2	24.8	0	0	0	1	1	0	22.8	2	0	0	0	0	0	10.2	1	22	1	18.35	0	1.9	63.25	16.5	0	0	0	0	0	0	18.35	0	0	0	0	0	0.04	0	0	1.86	0	0	0	0	1.52	0	33.15	28.57	0
SGR332	1	34.5	0	0	2	0	0	2	27.3	3	2	1.5	2.57	0.25	1	21.1	1	29	1	0.09	0.02	0.57	23.01	5.31	71.01	0	0	0.04	0	0	0	0.04	0	0.02	0	0	0	0	0	0.57	4.89	0	0	0	0.42	0	13.75	3.95	0
SGR333	3	25.1	0	0	0	0	1	0	19.8	2	0	0	0	0	1	16.2	0	45	2	24.49	0.02	0.74	12.27	0.91	61.57	0	0	0.08	1.29	0	23.09	0.03	0.02	0	0	0	0	0	0	0.74	0.35	0	0	0	0	0	11.92	0	0
SGR334	2	30.9	0	0	0	0	0	1	30.9	4	2	3	4.79	0.48	1	21.9	0	46	2	31.39	1.59	0.7	16.41	4.25	45.65	0.04	0	0.02	27.46	3.64	0	0.23	0	0.06	1.53	0	0.06	0	0	0.64	0.59	0	0	0	0.36	0	15.47	0	0
SGR336	2	27.6	0	0	0	0	1	0	27.9	3	2	3.75	9.64	0.5	0	4.8	1	22	1	2.95	0	11.78	75.28	9.99	0	2.68	0.27	0	0	0	0	0	0	0	0	0	0	0	0	11.78	14.22	0	0	0	0	0	61.06	0	0
SGR337	1	31.3	0	0	0	0	1	0	25.1	3	2	4.14	4.14	0.29	0	11.2	0	41	2	77.14	0	0.78	17.46	4.62	0	0.38	0	0.08	76.68	0	0	0	0	0	0	0	0.07	0	0	0.71	0	0	0	0	0.2	0	17.26	0	0
SGR338	1	24.7	0	0	0	0	0	0	24	2	0	0	0	0	0	3.2	1	24	1	16.71	3.5	9.72	54.85	15.23	0	0	0	0.14	0	16.26	0	0.31	0	0	3.5	0.41	0.53	0	0	8.77	10.79	0	0	0	0.65	43.41	0	0	0
SGR339	3	29	0	0	2	0	0	1	21.9	2	0	1.71	1.71	0.29	0	5.7	1	22	1	39.21	8.86	7.79	33.75	10.39	0	0	0	0.19	5.33	33.69	0	0	0.01	0	8.85	0	0.05	0	0	7.74	21.63	0	0	0	0	12.12	0	0	0
SGR340	1	27.8	0	0	0	0	1	0	42.5	4	2	0	0	0	1	13.6	1	28	1	1.08	0	0.63	21.07	3.44	73.78	0	0.66	0.41	0	0	0	0	0	0	0	0	0.04	0	0	0.59	2.33	0	0	0	0	0	0	12.31	6.42
SGR341	1	29.5	0	0	0	0	1	0	20.3	2	0	0.54	3.21	0.07	0	17.4	0	32	2	21.06	2.25	1.74	61.97	12.98	0	0	0	0.32	13.87	6.87	0	0	0	0	2.25	0	0.13	0	0	1.61	17.67	0	0.18	0	0.89	34.05	5.56	1.12	2.5
SGR342	2	26.4	0	1	1	1	1	0	27.9	3	2	0	0	0	0	1.9	1	22	1	69.78	0	3.13	15.33	11.77	0	0	0	0	46.51	0	23.26	0	0	0	0	0	0	0	0	3.13	0	0	3.21	0	0.34	0	11.78	0	0
SGR345	1	33.7	0	0	2	0	0	2	17.6	1	1	6.86	6.86	1.14	1	32.9	0	55	3	48.4	0	0.09	20.27	0.88	30.36	0.13	0	0	48.27	0	0	0	0	0	0	0	0	0	0	0.09	0.93	0	0	0	0	0	2.94	5.07	11.33
SGR346	1	32.8	0	0	0	0	0	1	30.9	4	2	0.63	2.5	0.04	0	11.6	1	22	1	26.74	0	0.74	68.34	4.18	0	0.09	0	0.08	26.58	0	0	0	0	0	0	0	0.05	0	0	0.69	1.37	0	0	0	0.09	51.29	8.38	7.22	0
SGR347	1	31.6	0	0	2	1	0	2	21.2	2	0	9.64	9.64	1.29	0	7.8	0	36	2	47.55	0	2.11	46.29	4.05	0	0	0	0	15.67	0	31.88	0	0	0	0	0	0.07	0	0	2.04	0	0	0	0	0	0	46.29	0	0
SGR348	2	36.5	0	0	2	0	0	2	18.2	1	1	2.39	8.64	0.31	0	8.9	0	34	2	72.25	0.04	1.81	21.82	4.09	0	0.48	0	0.21	71.34	0	0	0.22	0.04	0	0	0	0.01	0	0	1.8	12.42	0	0	0	0.03	0	0	9.36	0
SGR349	2	33	0	0	0	0	1	0	27.7	3	2	0.48	1.43	0.24	0	16.3	0	31	2	26.01	0.07	0.56	66.5	6.86	0	0.06	0	0.34	9.72	0	15.33	0.55	0.02	0.05	0	0.14	0.05	0.14	0	0.23	4.15	0	3.25	0	0.27	36.34	5.93	5.12	11.44
SGR350	2	25.9	0	0	1	1	0	1	26.6	3	2	1.88	7.5	0.25	0	4.8	0	32	2	84.69	0	5.95	1.72	7.64	0	0.62	1.24	0.39	55.95	25.03	0	1.47	0	0	0	0	0.08	0	0	5.86	0.9	0	0	0	0.82	0	0	0	0
SGR352	1	35.7	0	1	0	0	0	2	28.4	3	2	2.25	4.5	0.21	1	20.1	0	49	2	48.9	0	0.4	0.27	0.74	49.7	0	0	0	23.85	0	24.85	0.2	0	0	0	0	0	0	0	0.4	0	0	0.15	0	0.11	0	0	0	0
SGR353	1	24.1	0	1	1	0	1	0	20.3	2	0	1.02	6.14	0.05	0	2.1	0	32	2	42.91	0	3.89	7.32	45.88	0	0	0	2.71	33.38	0	0	6.82	0	0	0	0	0	0	0	3.89	4.19	0	3	0	0.13	0	0	0	0
SGR354	1	37.4	0	0	2	0	1	0	30.5	4	2	0	0	0	1	6.6	1	22	1	12.94	5.07	0.71	0.17	5.49	75.63	0	0	0.13	0	0	12.66	0.15	0	0	5.07	0	0.1	0	0	0.61	0	0	0	0	0.17	0	0	0	0
SGR355	1	34.5	0	0	2	0	0	2	24.1	2	0	0	0	0	1	14.8	1	23	1	6.18	0.01	0.11	21.18	4.98	67.55	0	0	0.03	6.08	0	0	0.07	0	0.01	0	0	0.04	0	0	0.07	0.83	0	0	0	0.15	18.67	1.53	0	0
SGR357	1	31.9	0	0	2	0	0	2	19.5	2	0	1.61	2.14	0.21	0	3	1	22	1	0.43	0.12	5.09	89.37	5	0	0	0.43	0	0	0	0	0	0.12	0	0	0.75	0.38	0	0	3.97	20.32	0	8.75	0	0.74	0	31.98	27.57	0
SGR358	1	31.2	0	0	0	0	0	2	21.7	2	0	0	0	0	1	9.6	1	22	1	0.31	0.04	2.91	12.55	2.08	82.11	0.21	0	0	0	0	0	0.1	0	0.04	0	0	0	0	0	2.91	0	0	0	0	0.46	0	10.06	2.03	0
SGR359	1	30.2	0	1	1	0	0	2	26.7	3	2	0	0	0	0	2.3	1	26	1	5.52	0	3.53	65.97	24.97	0	0	0	0	0	0	0	5.52	0	0	0	0	0	0	0	3.53	17.75	0	5.47	0	0	0	42.76	0	0
SGR360	1	31.3	0	1	0	0	1	0	16.7	1	1	1.33	8	0.17	0	6.1	0	31	2	67.39	0.04	9.22	14.09	9.27	0	0.57	0	0	21.24	0	40.99	4.59	0	0.04	0	0	0.03	0	0	9.18	8.24	0	0	0	0.3	0	5.56	0	0
SGR361	1	27.2	0	0	0	0	1	0	19	2	0	0.57	1.14	0.14	1	22.7	1	22	1	0.52	0	0.34	53.65	1.42	44.07	0.52	0	0	0	0	0	0	0	0	0	0.12	0.05	0	0	0.18	0	0	0	0	0.39	52.26	1	0	0
SGR362	2	25.4	1	1	1	1	0	1	24.5	2	0	0	0	0	0	4.7	1	24	1	91.97	0	1.71	4.3	2.03	0	0	0	0	91.97	0	0	0	0	0	0	0	0	0	0	1.71	4.3	0	0	0	0	0	0	0	0
SGR363	2	26.2	0	0	0	0	1	0	18.6	2	0	1.79	10.71	0.24	0	4.2	0	33.84	2	67.83	0.02	0.66	20.07	11.41	0	0	0	1.26	14.59	51.98	0	0	0.02	0	0	0	0.11	0	0	0.55	18.75	0	0	0	1.32	0	0	0	0
SGR364	2	32.4	0	1	1	0	0	1	21.7	2	0	0	0	0	0	4.2	0	33	2	47.37	2.16	1.06	32.93	16.48	0	0.35	0	0.15	21.81	24.58	0	0.47	0	0	2.16	0	0.24	0	0	0.83	0	0	0	0	0.12	32.81	0	0	0
SGR366	1	35.3	0	0	0	1	0	2	25.2	3	2	4	4	1	0	3.8	0	37	2	9.01	0	7.62	48.04	35.33	0	0	0	0	0	0	7.15	1.87	0	0	0	0	0.15	0	0	7.46	0	0	0	0	0	0	25.8	22.24	0
SGR367	1	25.1	0	0	0	0	0	2	36.4	4	2	0	0	0	0	1.6	1	24	1	20.85	0.12	51.84	7.34	19.84	0	0	0	0.8	19.75	0	0	0.29	0	0.12	0	0	0	0	0	51.84	3.54	0	3.8	0	0	0	0	0	0
SGR368	1	27.1	0	0	0	1	1	0	15	1	1	0.57	1.14	0.14	0	23	0	41	2	63.55	0	0.45	32.61	3.4	0	0.13	0	0.02	63.29	0	0	0.11	0	0	0	0	0.1	0	0	0.35	3.74	0	0	0	0.48	0	0	0	28.38
SGR369	2	31.1	0	0	0	0	0	2	26.8	3	2	0	0	0	0	1.6	0	36	2	34.48	0	17.92	7.23	40.37	0	0	0	0.82	0	0	33.66	0	0	0	0	0	0.31	0	0	17.6	2.71	0	3.87	0	0.65	0	0	0	0
SGR371	3	34.6	0	0	0	0	0	2	24.7	2	0	6.43	6.43	0.86	1	13	1	29	1	0.46	0	0.62	18.76	2.99	77.18	0.19	0	0.03	0	0	0	0.23	0	0	0	0	0	0	0	0.62	0.55	0	0	0	0.04	10.7	7.47	0	0
SGR372	1	28	0	1	0	0	0	1	22.6	2	0	0	0	0	0	9.8	0	31	2	19.74	0.02	0.81	72.6	6.83	0	0	0	0.09	6.96	0	12.69	0	0	0.02	0	0	0	0	0	0.81	1.75	0	0.63	0	0.23	60.17	9.83	0	0
SGR373	2	24.6	0	0	1	1	1	0	21.7	2	0	4.61	18.43	0.21	0	6.4	1	29	1	49.82	0	0.96	41.93	7.29	0	0	0	0.29	49.53	0	0	0	0	0	0	0	0.02	0	0	0.94	1.79	0	0.96	0	2.43	0	30.24	6.51	0
SGR374	1	32.5	0	0	2	0	0	2	23.8	2	0	0.27	1.07	0.04	0	1.7	1	22	1	3.3	0	6.94	71.27	18.48	0	0	0	2.15	0	0	0	1.16	0	0	0	0	0	0	0	6.94	0	0	15.32	0	0	0	55.96	0	0
SGR375	1	26.2	0	1	1	0	0	1	24.3	2	0	0	0	0	0	16.5	0	49	2	23.62	0	2.42	72.95	1.01	0	0	0	0.34	23.28	0	0	0	0	0	0	0	0	0	0	2.42	0	0	0.75	0	0.34	71.86	0	0	0
SGR376	1	30.6	0	0	0	0	0	2	23.6	2	0	0	0	0	0	1	0	33.84	2	16.79	0.41	26.87	25.42	30.5	0	0	0	0	0	0	0	16.79	0	0.41	0	0	0	0	0	26.87	0	0	25.42	0	0	0	0	0	0
SGR377	2	23.3	0	0	1	0	1	0	23.7	2	0	0.54	1.07	0.07	0	5.3	1	28	1	81.84	2.48	5.33	4.3	6.05	0	0	0	0	81.84	0	0	0	0	0	2.48	0	0	0	0	5.33	0	0	0	0	0	0	4.3	0	0
SGR378	2	38.5	0	0	2	1	0	2	25.1	3	2	7.93	16.86	0.52	0	9.4	1	29	1	47.51	0	1.31	39.14	12.04	0	0.9	0	0.18	45.68	0	0	0.74	0	0	0	0	0.03	0	0	1.27	13.07	0	5.62	0.36	0.94	0	10.28	8.86	0
SGR379	1	30.4	0	0	0	1	0	2	37.1	4	2	6	6	1	0	5.5	1	29	1	51.43	5.08	1.49	31.53	10.47	0	0	0	0.16	5.82	45.45	0	0	0	0	5.08	0	0.03	0	0	1.45	11.18	0	2.25	0	0.51	0	17.59	0	0
SGR380	1	35.4	0	0	0	1	0	2	24.1	2	0	1.31	3.93	0.24	1	21.5	1	27	1	17.29	0.04	0.48	10.06	2.36	69.77	0	0	0	8.57	0	8.72	0	0	0.04	0	0	0.11	0	0	0.37	9.44	0	0	0	0.62	0	0	0	0
SGR382	1	34	0	0	0	0	0	2	29.4	3	2	0	0	0	0	18.1	1	24	1	17.73	0.01	1.58	78.39	2.29	0	0	0.14	0.05	17.54	0	0	0	0	0.01	0	0	0.03	0	0	1.55	1.36	0	0	0	0.74	65.59	10.71	0	0
SGR383	1	37.4	0	0	2	0	0	2	34.2	4	2	0.36	2.14	0.05	0	1.2	0	32	2	0.81	0.16	9.47	50.7	38.86	0	0	0	0	0	0	0	0.81	0	0.16	0	0	1.38	0	0	8.09	49.75	0	0	0	0.95	0	0	0	0
SGR384	1	23.6	0	0	0	0	0	0	37.3	4	2	0	0	0	0	3.6	1	27	1	44.63	0.02	0.59	53.74	1.03	0	0	0	0.51	0	44.12	0	0	0.02	0	0	0	0.07	0	0	0.52	0	0	0	0	0.14	0	53.59	0	0
SGR386	2	28.9	0	0	0	0	0	2	20.1	2	0	0.54	1.07	0.07	1	14.5	0	48	2	8.79	0.01	0.85	16.78	4.49	69.08	0.07	0	0.03	8.49	0	0	0.21	0.01	0.01	0	0	0.02	0	0	0.83	0.79	0	0.43	0	0.07	9.57	1.56	1.35	3.01
SGR387	1	33.9	0	0	0	0	0	2	20.8	2	0	0	0	0	1	8.6	0	45	2	75.76	9.08	1.91	3.62	9.63	0	0	0	0.18	75.59	0	0	0	0	0	9.08	0	0.02	0.27	0	1.63	0	0	0	0	3.62	0	0	0	0
SGR388	2	27.1	0	0	0	0	1	0	20.8	2	0	5.14	5.14	0.86	0	6.9	1	22	1	34.67	0	2.02	46.49	16.82	0	0	0.19	0.67	33.6	0	0	0.22	0	0	0	0	0.29	0	0	1.73	0	0	2.67	0	1.92	0	41.9	0	0
SGR389	2	23	0	0	0	1	1	0	19	2	0	0.86	0.86	0.14	0	7	1	29	1	47.52	0.11	4.63	30.48	17.26	0	3.34	0	0.15	43.31	0	0	0.71	0.02	0.09	0	0	0.06	0	0	4.58	10.26	0	0	0	0.15	0	13.84	0	6.23
SGR390	2	31.1	1	0	0	0	1	0	20.8	2	0	3.58	21.5	0.17	1	11.2	0	49	2	6.08	0	1.7	41.11	6.42	44.69	0.76	0	0	1.88	3.45	0	0	0	0	0	0	0	0	1.53	0.17	0	0	0	0.43	0.04	0	0	1.74	38.9
SGR391	2	35.1	0	0	0	0	0	2	29.5	3	2	0	0	0	0	3.4	1	22	1	31.41	0	16.55	49.56	2.48	0	0.29	0.18	0.13	28.74	0	0	2.07	0	0	0	0	0	0	0	16.55	0	0	1.82	0	0.09	40.97	6.68	0	0
SGR392	1	33.8	0	0	2	0	0	2	17.6	1	1	0	0	0	0	2.4	1	29	1	7.07	0	24.04	49.78	19.11	0	0	0.53	0.77	0	0	0	5.78	0	0	0	0	0.94	0	0	23.1	7.1	0	0	0	2.75	0	39.92	0	0
SGR393	1	29.4	0	0	2	0	0	1	26.5	3	2	3	3	0.29	1	22.7	0	30	1	18.95	0.03	0	48.49	10.5	22.03	0	0	0	18.95	0	0	0	0.02	0.01	0	0	0	0	0	0	1.42	0	8.16	0	0	26.11	12.79	0	0
SGR394	2	27	0	0	0	0	1	0	19.6	2	0	0.54	1.07	0.07	1	7.8	0	146	3	0.31	0	0.65	32.75	2.59	63.71	0.13	0	0.06	0	0	0	0.13	0	0	0	0	0.14	0	0	0.51	7.84	0	0	0.1	0.14	0	24.67	0	0
SGR395	1	28.4	0	0	2	0	0	1	29.8	3	2	1.07	2.14	0.14	0	15.8	1	27	1	0	0	0.03	95.95	4.02	0	0	0	0	0	0	0	0	0	0	0	0	0.03	0	0	0	0.91	0	0.39	0	0	75.05	18.37	1.23	0
SGR396	2	34.3	0	1	0	1	0	2	27.1	3	2	0	0	0	0	5.1	0	32	2	21.1	0	1.69	70.96	6.26	0	0	0	0	0	21.1	0	0	0	0	0	0	0.11	0	0	1.57	0	0	0	0	0	0	38.11	32.85	0
SGR397	1	28	0	0	0	0	1	0	26.7	3	2	0	0	0	0	6.2	1	22	1	43.91	3.58	0.64	46.71	5.16	0	0.32	0	0.3	43.3	0	0	0	0	0	3.58	0	0	0	0	0.64	2.3	0	0	0	0.08	44.32	0	0	0
SGR398	1	30.6	0	0	0	1	0	1	26.5	3	2	1.71	3.43	0.29	0	13.6	0	58	3	33.53	0.19	1.48	56.83	7.97	0	1.56	0.31	0.08	24.94	6.6	0	0.03	0	0	0.19	0	0.01	0	0	1.47	2.64	0	0.45	0.06	0.41	20.34	14.25	12.28	6.41
SGR399	2	25.4	0	0	0	1	1	0	21.6	2	0	2.14	2.14	0.29	0	3.3	0	109	3	0.39	0	4.11	61.85	33.64	0	0	0	0.39	0	0	0	0	0	0	0	0	0.48	0	0	3.63	55.8	0	0	0	6.05	0	0	0	0
SGR400	2	32.3	0	0	2	0	1	0	18	1	1	0	0	0	0	18.6	1	22	1	0.4	0.01	0.54	39.32	5.98	53.75	0	0	0.4	0	0	0	0	0.01	0	0	0	0.11	0	0	0.43	2.98	0	0	0	0	31.85	0	4.49	0
SGR401	1	31.9	0	0	2	0	0	2	27.6	3	2	1.71	1.71	0.29	0	1.1	0	35	2	0	71.82	26.14	2.05	0	0	0	0	0	0	0	0	0	0	0	71.82	0	0.43	0	0	25.71	0	0	0	0	2.05	0	0	0	0
SGR402	1	28.2	0	0	0	0	0	1	20.1	2	0	0	0	0	1	11.3	1	27	1	0.04	0	2.47	8.62	0.69	88.18	0	0	0	0	0	0	0.04	0	0	0	0	0	0	0	2.47	0	0	0	0	0.09	0	8.53	0	0
SGR403	2	36.5	0	0	0	0	0	2	24.4	2	0	0	0	0	0	18.5	0	58	3	25.06	0	0.87	71.27	2.8	0	0	0	0.2	14.59	0	10.13	0.13	0	0	0	0	0.01	0	0	0.86	1.36	0	0.33	0	0.24	64.1	5.23	0	0
SGR406	2	25.7	0	0	0	0	0	0	17.4	1	1	2	12	0.33	0	7.2	0	38	2	54.29	0	0.15	0	45.56	0	0	0	0	0	0	52.33	1.95	0	0	0	0	0.02	0	0	0.13	0	0	0	0	0	0	0	0	0
SGR407	2	27.5	0	0	2	1	1	0	18.8	2	0	0	0	0	0	3.7	1	27	1	2.9	0.02	4	45.14	47.93	0	0	2.43	0.47	0	0	0	0	0.02	0	0	0	0.22	0	0	3.79	19.96	0	1.67	0.22	0.15	0	6.11	5.27	11.77
SGR409	2	27	0	0	0	0	0	1	20	2	0	0	0	0	0	2.1	0	31	2	2.19	0	9.68	81.85	6.28	0	0	0	0.73	0	0	0	1.45	0	0	0	0	0	0	0	9.68	0	0	0	0	1.08	0	0	80.77	0
SGR411	1	19.7	0	1	0	1	0	1	22.1	2	0	2.14	4.29	0.29	0	13.4	1	26	1	1.11	6.05	3.76	81.28	7.8	0	0.3	0	0.03	0	0	0	0.79	0	0.19	5.86	0	0.77	0	0	2.99	18.42	0	3.96	0	0.04	44.37	14.49	0	0
SGR412	1	29	0	0	2	1	0	1	33.2	4	2	0	0	0	0	5.3	1	24	1	58.88	0	2.27	32.66	6.19	0	0.19	0	0	23.23	0	35.46	0	0	0	0	0	0	0	0	2.27	6.11	0	1.75	0	0.1	0	0	0	24.7
SGR413	1	24.8	0	1	1	1	1	0	23.2	2	0	1.64	1.64	0.29	0	4.4	0	35	2	0.63	0	2.08	88.16	9.13	0	0	0	0.63	0	0	0	0	0	0	0	0	0.26	0	0	1.82	0	0	0	0	0	0	88.16	0	0
SGR421	2	28.1	0	0	0	0	1	0	21.4	2	0	17.08	55	0.98	0	5.1	0	39	2	85.09	3.16	1.21	5.65	4.89	0	0	0	0	85.09	0	0	0	0.07	0	3.1	0	0.11	0	0	1.11	0	0	5.24	0	0.41	0	0	0	0
SGR423	2	38	0	0	2	0	0	2	27.2	3	2	0	0	0	0	5.9	1	28	1	92.92	0	2.12	3.56	1.41	0	1.51	0	0.07	91.33	0	0	0	0	0	0	0	0.09	0	0	2.03	2.43	0	0	0	1.13	0	0	0	0
SGR424	1	35	0	0	0	0	0	2	25.1	3	2	1.5	8.43	0.14	1	8.1	0	34	2	0.28	0	7	0	13.75	78.97	0.12	0	0.16	0	0	0	0	0	0	0	0	0.08	0	0	6.92	0	0	0	0	0	0	0	0	0
SGR425	2	33.4	0	0	0	0	0	1	28	3	2	1.14	1.14	0.29	1	12.8	1	27	1	39.18	2.63	1.39	6.93	5.04	44.83	0	0	0.07	39.04	0	0	0.08	0.01	0	2.63	0	0.13	0	0	1.25	1.57	0	0	0.13	0.17	0	3.54	1.53	0
SGR427	2	32.2	0	0	0	0	0	2	29.7	3	2	1.61	4.29	0.21	0	6	1	22	1	0	0	2.68	79.57	17.75	0	0	0	0	0	0	0	0	0	0	0	0	0	0	0	2.68	0	2.86	0	0	1.3	0	40.51	34.9	0
SGR428	2	28.2	0	0	2	0	0	0	25.6	3	2	0	0	0	0	6.5	0	57	3	20.19	0	2.5	60.16	17.15	0	0	0	0.29	13.83	0	5.76	0.31	0	0	0	0	0.66	0	0	1.84	9.45	0	0	0	0.68	0	37.2	12.82	0
SGR429	2	33.6	0	0	0	0	0	2	31.6	4	2	0	0	0	0	2.7	0	40	2	5.91	0.03	5.75	76.33	11.98	0	0	0	0.69	0	0	0	5.22	0.03	0	0	0	0.53	0	0	5.22	9.15	0	0	0	0	0	36.07	31.1	0
SGR430	2	29.8	0	0	2	0	0	1	28	3	2	5.82	14.57	0.85	0	4	1	22	1	0	0	3.38	92.61	4.01	0	0	0	0	0	0	0	0	0	0	0	0	0.36	0	0	3.03	0	0	0	0	1.68	0	48.83	42.09	0
SGR431	2	34.2	0	0	2	0	0	2	20.7	2	0	0	0	0	1	19.7	1	26	1	12.58	0.06	0.81	29.13	6.64	50.78	1.77	0	0.19	10.45	0	0	0.18	0.03	0.03	0	0	0	0	0	0.81	12.49	0	0.31	0	1.58	7.04	2.29	0.99	4.42
SGR457	2	40.7	0	0	2	0	0	2	25.2	3	2	0	0	0	1	26	0	33.84	2	47.33	0.43	0.46	9.82	3.45	38.51	0	0	0.02	47.31	0	0	0	0	0	0.43	0	0	0	0	0.46	0.95	0	0.24	0	0.02	0	3.73	3.21	1.68
SGR458	2	24.8	0	0	1	1	0	0	20.5	2	0	0.54	2.14	0.07	0	7.2	1	29	1	49.93	0	4.42	14.9	30.75	0	0	0	0.18	49.75	0	0	0	0	0	0	0	0	0	0	4.42	1.98	0	1.71	0	1.84	0	9.36	0	0
SGR459	2	29.8	0	1	0	0	1	0	29.8	3	2	0	0	0	1	21.9	1	25	1	14.77	0	1.54	36.54	1.52	45.63	0.58	0	0.08	14.02	0	0	0.09	0	0	0	0.21	0.05	0	0	1.28	0.56	0	0	0	0.71	27.04	4.42	3.81	0
SGR460	2	34.4	0	0	0	0	0	1	27.3	3	2	0	0	0	1	34.7	0	73	3	31.2	0.01	0.81	12.31	0.48	55.19	0	0.11	0	31.09	0	0	0	0	0	0	0	0.01	0	0	0.81	7.08	0	0.36	0	0.06	0	0	4.8	0
SGR462	1	35.6	0	0	2	1	0	2	29.4	3	2	8.13	15	1.08	1	21.5	0	36	2	1.14	0.01	1.4	73.22	0.96	23.27	1.09	0.06	0	0	0	0	0	0	0.01	0	0	0.09	0	0	1.3	0	0	0	0	0.1	68.99	2.1	0	2.03
SGR467	1	35.1	0	0	2	0	0	0	25.2	3	2	0	0	0	1	19.4	1	26	1	33.8	0	0.43	12.85	1.25	51.66	0	0	0.48	33.32	0	0	0	0	0	0	0	0.02	0	0	0.41	1.59	0	1.37	0.35	0.23	0	5	4.31	0
SGR468	2	30	0	0	0	0	1	0	33.2	4	2	0.54	3.21	0.07	0	6	1	27	1	30.95	0	4.35	52.72	11.97	0	5.66	0	0.07	25.22	0	0	0	0	0	0	0	0.36	0	0	4	20.49	0	0	0	2.22	0	16.12	13.9	0
SGR469	2	40.6	0	1	1	1	0	2	21.9	2	0	2.5	15	0.33	0	8.2	1	23	1	0	0	1.15	94.02	4.83	0	0	0	0	0	0	0	0	0	0	0	0	0.17	0	0	0.97	0	0	0	0	0	72.1	11.77	10.15	0
SGR470	2	31.1	0	0	0	1	0	2	28.2	3	2	6.43	8.57	0.86	0	9.6	1	28	1	65.31	0.04	2.25	27.04	5.36	0	0	0	0	65.31	0	0	0	0.04	0	0	0	0.59	0	0	1.66	7.65	0	0	0.71	0	0	10.03	8.65	0
SGR471	2	27.3	0	0	0	0	1	0	23.1	2	0	0	0	0	1	32.3	0	32	2	7.66	0	0.78	57.18	3.44	30.94	0.26	0	0	0	7.4	0	0	0	0	0	0	0.03	0	0	0.74	1.86	0	0	0	0.28	55.04	0	0	0
SGR472	2	30.9	0	1	0	0	0	2	26.3	3	2	0	0	0	0	1.1	1	29	1	0	0	0	85.34	14.66	0	0	0	0	0	0	0	0	0	0	0	0	0	0	0	0	70.97	0	0	0	14.37	0	0	0	0
SGR474	2	29.1	0	0	0	0	1	0	26.3	3	2	0	0	0	0	5.7	1	22	1	31.94	0.46	4.93	18.09	44.58	0	0	0	0	31.42	0	0	0.52	0	0	0.46	0	0.05	0	0	4.89	12.88	0	0	0	1.55	0	1.97	1.69	0
SGR475	1	27.1	0	0	0	1	0	1	24.1	2	0	0.1	0.57	0.02	0	7.5	0	47	2	84.33	0	5.6	0	10.06	0	0.26	0	0.06	84.01	0	0	0	0	0	0	0	0	0	0	5.6	0	0	0	0	0	0	0	0	0
SGR476	1	20.5	0	0	1	1	1	0	21.6	2	0	0	0	0	0	2	0	34	2	11.66	0	14.87	14.23	59.25	0	4.33	3.93	0.33	0	0	0	3.06	0	0	0	0	0.58	0	0	14.29	0	0	3.14	0	1.14	0	0	9.95	0
SGR478	1	33.9	0	0	0	0	0	2	20.4	2	0	2.5	15	0.24	0	5.4	1	26	1	15.02	2.46	0.73	69.44	12.34	0	0	0.48	1.04	12.76	0	0	0.74	0	0.04	2.43	0	0.21	0	0	0.52	0	0	0	0.3	0.87	0	18.02	15.53	34.72
SGR479	1	36.7	0	0	2	1	0	2	24.4	2	0	0.54	3.21	0.07	0	0.7	1	27	1	8.48	0	18.87	0	72.64	0	4.52	0	3.96	0	0	0	0	0	0	0	0	0.61	0	0	18.27	0	0	0	0	0	0	0	0	0
SGR480	1	30.9	0	1	2	1	1	0	16.2	1	1	3	6	0.5	0	16.8	0	33.84	2	42.01	2	0.2	52.53	3.26	0	0.06	0.54	0.11	18.93	0	22.38	0	0	0	2	0	0.2	0	0	0	0	0	0.74	0	1.39	0	40.44	9.96	0
SGR481	2	26.7	0	0	0	0	0	0	15.1	1	1	0	0	0	0	1.8	1	23	1	4.06	0.06	13.69	0.3	81.9	0	2.43	0	1.06	0	0	0	0.57	0	0.06	0	0	0	0	0	13.69	0	0	0	0	0.3	0	0	0	0
SGR482	2	27.8	0	0	0	1	1	0	26	3	2	0	0	0	0	14.2	1	22	1	28.88	0	0.84	67.48	2.8	0	0	0	0.13	22.16	0	6.59	0	0	0	0	0	0	0	0	0.84	0	0	0	0	0	41.68	6.81	5.87	13.12
SGR483	2	28.6	0	0	0	0	0	1	22	2	0	1.07	1.07	0.14	0	15.6	1	28	1	81.04	0.02	1.8	12.58	4.56	0	0.06	0.03	0	80.82	0	0	0.13	0.01	0.01	0	0	0	0	0	1.8	0	0	0.59	0	0.03	0	0	0	11.96
SGR484	2	28.7	0	0	0	0	0	1	28.6	3	2	1.71	1.71	0.29	0	10.9	1	23	1	58.05	0	0.92	36.4	4.63	0	0	0	0	58.05	0	0	0	0	0	0	0	0	0	0	0.92	0	0	0	0	0.72	0	35.68	0	0
SGR485	2	31	0	0	1	1	0	1	23.6	2	0	0	0	0	0	4.9	1	26	1	24.23	15.85	2.84	48.88	8.2	0	0	0.39	0	23.84	0	0	0	0	0	15.85	0	0	0	0	2.84	1.16	0	0	0	0	28.1	19.62	0	0
SGR487	1	28.7	0	0	0	1	0	2	17.1	1	1	0	0	0	0	1.2	1	22	1	5.46	0	11.98	66.47	16.09	0	0	4.81	0.36	0	0	0	0.29	0	0	0	1.53	0.47	0	0	9.97	0	0	5.12	1.33	3.7	0	56.32	0	0
SGR488	1	30.1	0	0	2	1	0	2	28.6	3	2	2.14	2.14	0.29	1	25.7	1	27	1	37.31	0.03	0.86	40.52	1.86	19.42	0	0	0.03	7.99	0	29.13	0.16	0	0.03	0	0	0.08	0	0	0.78	2.23	0	0.48	0.03	0.52	23.02	3.76	3.24	7.24
SGR490	1	30.3	0	0	2	0	0	2	35.2	4	2	0	0	0	0	1.2	1	25	1	4.43	0	10.88	48.08	36.61	0	2.77	0	0	0	0	0	1.66	0	0	0	0	0.94	0	0	9.94	4.75	0	0	0	0.43	0	18.72	24.18	0
SGR491	2	29	1	0	2	0	1	0	21.7	2	0	9.75	39	0.21	1	14.1	0	34	2	23.12	0	0	0	5.87	71.02	0.9	0	0.02	0	0	22.19	0	0	0	0	0	0	0	0	0	0	0	0	0	0	0	0	0	0
SGR492	2	25.2	0	0	0	0	0	1	32.1	4	2	0	0	0	0	6.1	1	28	1	70.75	0	4.57	10.5	14.18	0	0.49	0	0	70.26	0	0	0	0	0	0	0	0	0	0	4.57	0	0	0	0	1.27	0	9.23	0	0
SGR493	2	26.1	0	0	0	0	0	1	25.3	3	2	16.07	16.07	2.14	1	16.2	1	26	1	13.07	0.01	0.74	20.16	4.26	61.76	0.92	0.56	0	0	0	11.58	0.01	0.01	0.01	0	0	0.25	0	0	0.49	0.93	0	0	0	0.41	0	5.98	5.15	7.68
SGR494	2	28.9	0	0	0	0	0	1	21.6	2	0	0	0	0	0	1.1	1	22	1	10.05	0.15	18.48	64.46	6.85	0	0	0	0.8	0	9.25	0	0	0.15	0	0	0	0	0	0	18.48	22.73	0	0	0	0	0	41.73	0	0
SGR495	2	25.3	0	0	0	0	0	1	22.1	2	0	0.71	4.29	0.1	0	3.6	1	22	1	19.16	0	4.1	68.16	8.59	0	0	0	0	19.16	0	0	0	0	0	0	0	0.19	0	0	3.91	17.18	0	0	0	0.62	0	27.04	23.31	0
SGR496	2	27.5	0	0	0	1	1	0	19.5	2	0	0	0	0	0	4.1	1	28	1	4.21	0	3.27	76.71	15.81	0	0	0	0.32	3.9	0	0	0	0	0	0	0	0.35	0	0	2.92	4.2	0	1.5	0	0.27	0	70.74	0	0
SGR497	2	28.1	0	0	2	1	1	0	32	4	2	3.13	10.71	0.42	0	4.1	1	22	1	13.92	0	4.73	53.98	27.38	0	0	0	0	0	0	13.18	0.74	0	0	0	0	0.79	0	0	3.94	9.08	0	0	0	0.55	0	23.82	20.53	0
SGR498	1	27.7	0	0	0	1	1	0	30.9	4	2	0.36	2.14	0.05	0	1.6	0	33.84	2	2.19	0	1.62	65.74	30.45	0	0	0	0.28	0	0	0	1.92	0	0	0	0	0.42	0	0	1.19	0	0	3.93	0	0	0	61.81	0	0
SGR499	1	26.7	0	0	1	1	1	0	24.4	2	0	0.29	1.71	0.05	0	4.6	1	24	1	11.9	0	3.93	66.67	17.49	0	0	0	0.09	0	0	11.65	0.15	0	0	0	0	0.01	0	0	3.92	0.62	0	0	0	0.97	60.16	4.92	0	0
SGR500	1	30.7	0	0	0	1	0	1	28	3	2	0	0	0	0	11.3	1	22	1	38.72	0	1.11	50.24	9.94	0	0.18	0	0.08	37.94	0	0	0.53	0	0	0	0	0.05	0	0	1.06	2.53	0	0	0	0	0	25.62	22.08	0
SGR504	1	32.7	0	0	1	1	0	2	22.1	2	0	3.57	10.71	0.48	1	0.4	1	26	1	8.23	0.47	56.44	4.88	29.98	0	0	0	0	0	0	0	8.23	0	0.47	0	0	0	0	0	56.44	0	0	0	0	4.88	0	0	0	0
SGR505	1	28.8	0	0	0	0	0	1	20.7	2	0	0	0	0	0	1.7	1	26	1	82.17	0.05	2.14	6.57	9.07	0	6.81	0	0.99	70.36	0	0	4.01	0.05	0	0	0	0	0	0	2.14	6.57	0	0	0	0	0	0	0	0
SGR506	1	28.2	0	0	2	0	0	1	20.2	2	0	0	0	0	1	13.7	1	27	1	32.51	2.45	1.67	13.3	13.58	36.5	0.07	0	0.03	31.39	0	0	1.02	0	0	2.45	0	0.21	0	0	1.46	4.49	0	1.93	0	2.27	0	0	1.42	3.18
SGR507	1	38.5	0	0	2	0	0	2	23.1	2	0	0	0	0	0	1.9	0	30	1	15.91	0	7.51	31.13	45.45	0	0	0	0.23	0	12	0	3.69	0	0	0	1.19	0	0	0	6.32	1.96	0	0	0	0.36	0	15.47	13.34	0
SGR508	2	32.4	0	0	0	0	0	2	23.5	2	0	1.56	7.21	0.12	0	11	1	26	1	41.81	0.01	1.58	50.66	5.94	0	0	0	0.04	24.46	0	16.99	0.32	0.01	0	0	0	0.13	0	0	1.45	3.9	0	0.56	0	0.09	25.04	17.54	3.53	0
SGR509	2	24.8	0	0	0	1	1	0	21.4	2	0	0	0	0	0	9.6	1	25	1	74.87	0	2.93	21.27	0.93	0	0.31	0	0.09	28.7	0	45.77	0	0	0	0	0	0	0	0	2.93	0	0	0	0	0	14.5	4.72	2.04	0
SGR510	2	30.2	0	0	0	1	1	0	20.7	2	0	2.11	8.43	0.07	0	1.6	0	30	1	20.68	0	9.85	0	69.47	0	0	0	0	18.43	0	0	2.25	0	0	0	0	0.85	0	0	9	0	0	0	0	0	0	0	0	0
SGR511	2	25.9	0	1	1	0	1	0	20.8	2	0	2.14	2.14	0.29	0	2.5	1	22	1	48.59	0	10.43	28.57	12.41	0	0	0	1.91	29.48	0	8.77	8.42	0	0	0	0	0.8	0	0	9.63	5.76	0	22.3	0	0.52	0	0	0	0
SGR512	1	27.5	0	0	2	0	0	0	23.7	2	0	0.79	0.79	0.14	0	8	1	29	1	78.91	0.01	1.5	14.77	4.81	0	0.31	0	0.11	78.49	0	0	0	0.01	0	0	0	0	0	0	1.5	2.68	0	0	0	0.03	0	12.06	0	0
SGR513	1	29.2	0	1	0	0	0	2	18	1	1	1.07	2.14	0.14	0	3.8	1	28	1	36.19	20.58	1.28	21.59	20.36	0	0	4.74	0	0	31.45	0	0	0	0	20.58	0	0	0	0	1.28	11.33	0	1.62	0	3.51	0	0	5.13	0
SGR514	1	35.2	0	0	0	0	1	0	20.4	2	0	0.54	2.14	0.07	0	2.9	1	29	1	1.98	7.84	4.65	74.87	10.66	0	0	1.54	0.44	0	0	0	0	0.03	0.17	7.64	0	0.54	0	0	4.1	2.95	0	0	0	1.33	47.41	23.18	0	0
SGR515	2	31.7	0	0	1	1	0	2	19.1	2	0	0	0	0	0	3.6	1	23	1	59.32	0.22	8.89	16.02	15.55	0	0	1.61	0	0	57.71	0	0	0.1	0.12	0	2.51	2.49	0	0	3.89	2.39	0	1.71	0.22	0	0	6.28	5.42	0
SGR516	1	25.8	0	0	1	1	0	1	22.5	2	0	13.13	15	1.75	0	10.4	0	32	2	20.22	0	1.1	71.78	6.9	0	0	0	0.36	19.86	0	0	0	0	0	0	0	0.14	0	0	0.97	4.16	0	0	0	1.07	57.21	9.34	0	0
SGR517	2	33	0	0	2	1	0	2	15.3	1	1	0	0	0	0	16.9	1	28	1	34.52	0	0.94	60.66	3.87	0	2.05	0	0.03	25.39	7.06	0	0	0	0	0	0	0	0	0	0.94	3.63	0	0.36	0	0.03	34.99	5.71	4.93	11.01
SGR518	2	35.6	0	0	2	0	0	2	26.3	3	2	2.57	5.14	0.43	1	13.6	1	26	1	5.88	0.14	3.11	13.44	4.08	73.35	0	0	0	0	5.85	0	0.04	0	0	0.14	0	0.02	0	0	3.08	0	0	0	0.06	0.16	0	7.1	6.12	0
SGR519	2	33.4	0	0	0	1	0	2	32	4	2	11.5	23	1	0	5.5	1	22	1	78.99	0	2.2	13.21	5.6	0	0	0	0	78.8	0	0	0.18	0	0	0	0	0	0	0	2.2	11.27	0	1.13	0	0.81	0	0	0	0
SGR520	2	29.2	0	0	2	0	0	1	30.5	4	2	5.36	5.36	0.71	0	4.6	0	33.84	2	68.54	0.04	2.75	22.46	6.21	0	2.98	0.56	0.09	37.17	0	27.1	0.65	0.02	0.02	0	0	0.14	0	0	2.6	12	0	1.34	0	0	0	4.9	4.23	0
SGR521	2	27.9	0	0	2	0	1	0	19.5	2	0	1.1	5.43	0.14	0	3.5	0	41	2	74.03	1.49	0.4	14.93	9.15	0	0	2.2	0.25	18	0	53.58	0	0	0	1.49	0	0	0	0	0.4	6.56	0	0	0	1.91	0	6.46	0	0
SGR522	2	29.1	0	0	0	1	0	1	22.8	2	0	0	0	0	1	14.2	0	37	2	0.06	0	1.12	20.72	7.82	70.28	0	0	0.06	0	0	0	0	0	0	0	0	0	0	0	1.12	0	0	0	0	0.31	0	20.41	0	0
SGR523	2	30.9	0	0	0	1	1	0	30.3	4	2	3.75	22.5	0.5	0	3.2	0	41	2	76	0	6.09	8.92	9	0	0	0.81	0	0	75.19	0	0	0	0	0	0	4.83	0	0	1.26	1.81	0	0	0	0	0	7.11	0	0
SGR524	2	33.2	0	0	2	0	0	2	22.5	2	0	0	0	0	1	15	0	30	1	0.47	0	1.67	18.72	12.39	66.76	0	0	0	0	0	0	0.47	0	0	0	0	0.07	0	0	1.6	4.11	0	0.41	0	0.45	0	0	1.3	12.45
SGR525	2	27.1	0	0	0	0	0	1	30.9	4	2	4.82	6.43	0.64	0	10.1	0	36	2	73.96	1.1	0.79	22.58	1.57	0	0	0	0	62.17	11.8	0	0	0	0	1.1	0	0	0	0	0.79	3.03	0	0	0	0.44	0	19.1	0	0
SGR526	2	32.5	0	0	0	0	0	2	30.3	4	2	0.86	0.86	0.14	0	7.1	0	31	2	50.14	5.55	1.42	26.1	16.8	0	0.6	1.46	0	38.3	0	9.5	0.28	0	0	5.55	0	0	0	0	1.42	12.21	0	0	0	0.16	0	13.73	0	0
SGR527	2	26	0	0	1	1	1	0	21.5	2	0	0	0	0	0	14	1	28	1	44.95	0	1	7.17	11.27	35.62	0	0	0	44.88	0	0	0.07	0	0	0	0	0	0	0	1	7.01	0	0	0	0.16	0	0	0	0
SGR528	2	33.5	0	0	0	0	0	2	24	2	0	0	0	0	0	2.5	1	23	1	36.29	0	11.56	42.64	9.51	0	0.4	0	0.75	31.37	0.94	0	2.84	0	0	0	0	0.22	0	0	11.35	10.47	0	2.5	0	12.62	0	9.16	7.9	0
SGR529	2	27.2	0	0	0	0	1	0	34.9	4	2	0	0	0	0	3.7	0	36	2	48.58	0	3.82	30.25	17.35	0	0.41	0	0.76	41.92	0	5.49	0	0	0	0	0	0	0	0	3.82	15.11	0	2.53	0	0.28	0	12.33	0	0
SGR530	1	28.3	0	0	0	1	0	0	25.6	3	2	0	0	0	0	3.9	0	39	2	74.33	0	3.18	20.49	2	0	0	0	0.22	9.22	0	64.37	0.52	0	0	0	0	0.09	0	0	3.09	3.33	0	0	0	0.13	0	5.82	0	11.21
SGR531	2	20.3	1	0	0	1	0	1	16.3	1	1	6.25	37.5	0.17	0	3.5	0	50	3	70.3	0	4.11	6.11	19.49	0	6.11	0	0	10.3	0	53.89	0	0	0	0	0	0	0	1.23	2.87	4.34	0	1.77	0	0	0	0	0	0
SGR532	2	27.6	0	0	1	1	1	0	19.6	2	0	2.71	2.71	0.29	0	4.7	1	28	1	52.89	0	4.33	37.51	5.27	0	2.09	0	0.27	0	50.52	0	0	0	0	0	0	0.11	0	0	4.23	6.83	0	0	0	0	0	30.68	0	0
SGR533	2	30.1	0	0	0	0	0	2	20.7	2	0	0	0	0	1	7.8	0	51	3	30.13	0	1.39	3.96	0.47	64.04	0	0	0	19.67	10.21	0	0.26	0	0	0	0	0	0	0	1.39	0	0	3.39	0	0.57	0	0	0	0
SGR534	2	31.2	0	0	2	0	0	1	35.9	4	2	1.14	1.14	0.29	0	33.4	0	36	2	9.67	0	1.2	85.48	3.65	0	0	0	0.03	9.43	0	0	0.21	0	0	0	0	0	0	0	1.2	3.68	0	0	0	0.01	70.99	5.8	5	0
SGR537	1	23.2	0	1	0	0	1	0	25.6	3	2	4.29	9.64	0.57	1	15.9	0	40	2	0.06	0.01	1.79	32.01	3.35	62.77	0.06	0	0	0	0	0	0	0	0.01	0	0	0.04	0	0	1.76	0.54	0	0.39	0	0.49	8.7	18.23	3.67	0
SGR538	2	37.6	0	0	2	0	0	2	18.5	2	0	0.79	3.14	0.07	1	23	0	33	2	28.29	0	0.52	3.75	2.21	65.23	0.55	0.34	0	27.4	0	0	0	0	0	0	0	0	0	0	0.52	0	0	0	0	0.1	0	1.96	1.69	0
SGR539	1	28.3	0	0	0	0	0	1	19.4	2	0	0	0	0	0	5.4	0	33.84	2	29.09	0	5.24	61.71	3.96	0	1.27	0	0	27.82	0	0	0	0	0	0	0	0.1	0	0	5.14	5.8	0	2.27	0	2.86	50.78	0	0	0
SGR540	2	27.2	0	0	0	0	0	1	19.3	2	0	2.14	8.57	0.36	1	15.3	1	22	1	13.22	0.03	1.64	13.3	6.52	65.29	0.69	0	0.12	0	0	12.24	0.16	0.01	0.02	0	0	0.2	0	0	1.44	2.95	0	0.81	0	0.91	0	2.95	0	5.68
SGR541	2	30.8	0	0	0	1	0	1	20.4	2	0	0	0	0	0	3.2	0	33.84	2	0	0	2.52	90.59	6.89	0	0	0	0	0	0	0	0	0	0	0	0	0.04	0	0	2.48	7.61	0	0	0	1.38	0	29.95	51.65	0
SGR543	3	30.6	0	0	0	1	0	1	20.3	2	0	0.36	2.14	0.05	1	11.1	0	46	2	2.17	0	1.71	2.05	3.6	90.48	0	0	0	1.9	0	0	0.27	0	0	0	0	0.08	0	0	1.63	0	0	0	0	0	0	2.05	0	0
SGR544	1	34.3	0	0	2	1	0	1	33	4	2	4.29	4.29	0.57	0	3.7	0	33.84	2	28.85	0.23	7.66	28.76	34.49	0	2.32	1.41	0.51	24.61	0	0	0	0	0.23	0	0	0	0	0	7.66	0	0	1.68	0	0.61	0	26.47	0	0
SGR546	1	35.1	0	1	1	0	0	2	23.5	2	0	0	0	0	0	1.2	1	28	1	5.78	2.15	36.28	16.41	39.37	0	0	0	0	0	0	0	5.78	0	0	2.15	0	13.16	0	0	23.13	9.48	0	5.09	0	1.84	0	0	0	0
SGR548	3	24.3	0	0	0	0	1	0	19	2	0	0	0	0	1	16.4	0	33.84	2	29.47	0	0.27	6.31	2.93	61.02	0	0	0.05	29.29	0	0	0.12	0	0	0	0.06	0.21	0	0	0	1.05	0	0	0	0.13	0	2.76	2.37	0
SGR549	2	28.2	0	1	0	0	1	0	22.7	2	0	3.43	3.43	0.57	0	13	1	27	1	72.8	0	2.17	23.77	1.26	0	0	0	0.03	72.76	0	0	0	0	0	0	0	0.02	0	0	2.16	1.82	0	0	0	0.12	0	0	6.75	15.08
SGR550	2	33.9	0	0	0	0	0	2	17.8	1	1	0.86	1.71	0.14	1	14.7	0	33.84	2	0.25	5.34	0.43	6.01	2.71	85.26	0.07	0	0.18	0	0	0	0	0	0	5.34	0	0.16	0	0	0.27	0.98	0	0.42	0	0.31	0	2.31	1.99	0
SGR551	2	27.4	1	0	0	0	1	0	24.7	2	0	0	0	0	0	2.1	0	33.84	2	28.03	0	0	10.59	61.38	0	0	0	0.9	0	0	27.14	0	0	0	0	0	0	0	0	0	4.15	0	0	0	6.43	0	0	0	0
SGR556	1	37	0	0	2	0	0	2	27.2	3	2	1.71	1.71	0.43	0	1.8	0	41	2	71.07	0	4.48	6.43	18.02	0	2.22	0	0	68.85	0	0	0	0	0	0	0	0	0	0	4.48	6.43	0	0	0	0	0	0	0	0
SGR562	1	28.2	0	1	1	0	0	2	25.3	3	2	1.71	10.29	0.29	0	4.9	1	23	1	52.53	0.03	0.93	39.97	6.54	0	0.68	0.52	0.26	0	0	50.66	0.41	0.03	0	0	0	0.12	0	0	0.81	2.33	0	1.25	0	0.42	28.09	0	7.89	0
[truncated: 6 more columns]
